# Supplementary material for: Diversity of a wall-associated kinase gene in wild and cultivated barley
Source: PLoS One. 2019 Jun 27;14(6):e0218526. doi: 10.1371/journal.pone.0218526 (PMC6597065; doi:10.1371/journal.pone.0218526)
Supplement: S1 Table — (XLSX) [file pone.0218526.s004.xlsx]

## Sheet: S1 Table
Part A. Barley landraces used in this study.
Accession	Sample number	Species	Cultivar	Date Collected	Country	Place Collected	Latitude	Longitude	Elevation (meters)	Reference
CIho 1870	D1	Hordeum vulgare subsp. vulgare POACEAE	Chevalier		England	UnitedKingdom
CIho 2546	D2	Hordeum vulgare subsp. vulgare POACEAE	Orzo Nudo P.B. 1921		Apulia	Italy
CIho 5033	D3	Hordeum vulgare subsp. vulgare POACEAE	Plumage Archer		England	UnitedKingdom
CIho 5950	D4	Hordeum vulgare subsp. vulgare POACEAE	Dutch Winter		Netherlands	Netherlands
CIho 6107	D5	Hordeum vulgare subsp. vulgare POACEAE	Olympia		Germany	Lower Saxony
CIho 6227	D6	Hordeum vulgare subsp. vulgare POACEAE		03-Jun-1936	Turkey	Burdur	37 deg 43 min 0 sec N (37.71666667)	30 deg 17 min E (30.28333333)	974
CIho 6295	D7	Hordeum vulgare subsp. vulgare POACEAE		16-Jul-1936	Turkey	Malatya	38 deg 21 min 12 sec N (38.35333333)	38 deg 18 min 43 sec E (38.31194444)	952
CIho 6364	D8	Hordeum vulgare subsp. vulgare POACEAE	Riedthof		Switzerland
CIho 6487	D9	Hordeum vulgare subsp. vulgare POACEAE	Hey Special		Portugal
CIho 6493	D10	Hordeum vulgare subsp. vulgare POACEAE	Samaria		Portugal	Lisboa	39 deg 0 min 0 sec N (39)	9 deg 8 min W (-9.13333333)		R.K. Webster. et al. 1980. Sources of resistance in barley to Rhynchosporium secalis. Pl Dis 64:88-90.
CIho 6506	D11	Hordeum vulgare subsp. vulgare POACEAE	Princess	1930	Russian Federation	Leningrad	60 deg 22 min 0 sec N (60.36666667)	28 deg 36 min 0 sec E (28.6)	7
CIho 6511	D12	Hordeum vulgare subsp. vulgare POACEAE	Uervonetz	1930	Russian Federation	Leningrad	60 deg 22 min 0 sec N (60.36666667)	28 deg 36 min 0 sec E (28.6)	7
CIho 6517	D13	Hordeum vulgare subsp. vulgare POACEAE		1930	Russian Federation	Leningrad	60 deg 22 min 0 sec N (60.36666667)	28 deg 36 min 0 sec E (28.6)	7
CIho 6525	D14	Hordeum vulgare subsp. vulgare POACEAE	Danubia	1931	Russian Federation	Leningrad
CIho 6531	D15	Hordeum vulgare subsp. vulgare POACEAE	Persicum 064	1930	Russian Federation	Leningrad
CIho 6551	D16	Hordeum vulgare subsp. vulgare POACEAE	Stella		Sweden	Malmohus
CIho 6556	D17	Hordeum vulgare subsp. vulgare POACEAE	Polar Barley		Norway
CIho 6686	D18	Hordeum vulgare subsp. vulgare POACEAE			Russian Federation	Krasnodar	45 deg 18 min 0 sec N (45.3)	40 deg 54 min 0 sec E (40.9)	116
CIho 6697	D19	Hordeum vulgare subsp. vulgare POACEAE		1928	Turkey
CIho 7782	D20	Hordeum vulgare subsp. vulgare POACEAE	Hodoninsky Kvas		Slovakia	East Slovakia
CIho 7784	D21	Hordeum vulgare subsp. vulgare POACEAE	Valticky C		Czech Republic
CIho 10035	D22	Hordeum vulgare subsp. vulgare POACEAE	Domen		Hedmark	Norway				D.C. Rasmusson and J.W. Lambert. 1965. Inheritance of sthe glossy sheath character in barley. Hordeum vulgare L.. Crop Sci s5:251-253.
CIho 10114	D23	Hordeum vulgare subsp. vulgare POACEAE	Carlsberg II		Denmark
CIho 10244	D24	Hordeum vulgare subsp. vulgare POACEAE			Sweden
CIho 10420	D25	Hordeum vulgare subsp. vulgare POACEAE	Heines Haisa II		Germany	Lower Saxony
CIho 10872	D26	Hordeum vulgare subsp. vulgare POACEAE	Vienna Sommergerste		Austria	Vienna
CIho 11477	D27	Hordeum vulgare subsp. vulgare POACEAE	Minerva		Netherlands	Gelderland
CIho 11791	D28	Hordeum vulgare subsp. vulgare POACEAE	Japan I		Netherlands
CIho 11820	D29	Hordeum vulgare subsp. vulgare POACEAE	Dalmatinische Ragusa Selection		Forme rYugoslavia
CIho 14065	D30	Hordeum vulgare subsp. vulgare POACEAE		Sep-1923	Spain	Madrid	40 deg 14 min N (40.23333333)	3 deg 46 min 0 sec W (-3.76666667)	646
CIho 14069	D31	Hordeum vulgare subsp. vulgare POACEAE		Sep-1923	Spain	Burgos	42 deg 39 min 0 sec N (42.65)	3 deg 3 min 0 sec W (-3.05)	567
CIho 14075	D32	Hordeum vulgare subsp. vulgare POACEAE		Sep-1923	Spain	Logrono	42 deg 19 min 0 sec N (42.31666667)	2 deg 5 min W (-2.08333333)	405
CIho 14301	D33	Hordeum vulgare subsp. vulgare POACEAE			Armenia	Erevan	40 deg 11 min N (40.18333333)	44 deg 30 min 0 sec E (44.5)	1011
CIho 14307	D34	Hordeum vulgare subsp. vulgare POACEAE	Lorain Gerste
CIho 14324	D35	Hordeum vulgare subsp. vulgare POACEAE			Azerbaijan
CIho 14332	D36	Hordeum vulgare subsp. vulgare POACEAE			Azerbaijan
CIho 15039	D37	Hordeum vulgare subsp. vulgare POACEAE			Germany
CIho 15747	D38	Hordeum vulgare subsp. vulgare POACEAE	Puma		England
GSHO 2696	D39	Hordeum vulgare subsp. vulgare POACEAE			Sweden					R.T. Ramage. 1971. Reports from Coordinators. Translocations and balanced tertiary trisomics. Barley Genet Newsl 1:.
GSHO 3137	D40	Hordeum vulgare subsp. vulgare POACEAE			Sweden					E.A. Hockett. 1984. Coordinator's Report. The genetic male sterile barley collection. Barley Genet Newsl 14:.
PI 10583	D41	Hordeum vulgare subsp. vulgare POACEAE	Princess		Sweden	Malmohus
PI 101443	D42	Hordeum vulgare subsp. vulgare POACEAE			Czech Republic
PI 117346	D43	Hordeum vulgare subsp. vulgare POACEAE		06-May-1936	Turkey	Kayseri	38 deg 43 min 56 sec N (38.73222222)	35 deg 29 min 7 sec E (35.48527778)	1055
PI 129424	D44	Hordeum vulgare subsp. vulgare POACEAE			Poland	Krakow	50 deg 0 min 0 sec N (50)	20 deg 0 min 0 sec E (20)
PI 129436	D45	Hordeum vulgare subsp. vulgare POACEAE	Diosecky		Slovakia
PI 129447	D46	Hordeum vulgare subsp. vulgare POACEAE	Hanna Skrzeszowicki		Poland
PI 129456	D47	Hordeum vulgare subsp. vulgare POACEAE	Kutnowski 18		Poland
PI 129469	D48	Hordeum vulgare subsp. vulgare POACEAE	Miejscowy z Podhala		Poland	Krakow	50 deg 0 min 0 sec N (50)	20 deg 0 min 0 sec E (20)
PI 38306	D50	Hordeum vulgare subsp. vulgare POACEAE	Scarab		Russian Federation	Leningrad	60 deg 0 min 0 sec N (60)	32 deg 0 min 0 sec E (32)
PI 38316	D51	Hordeum vulgare subsp. vulgare POACEAE	Erak		Russian Federation	Leningrad	60 deg 0 min 0 sec N (60)	32 deg 0 min 0 sec E (32)
PI 57112	D55	Hordeum vulgare subsp. vulgare POACEAE			Georgia
PI 58226	D59	Hordeum vulgare subsp. vulgare POACEAE	Granaturka		Russian Federation	Primorye	43 deg 48 min 0 ssec N (43.8)	131 deg 59 min E (131.98333333)	27
PI 63900	D61	Hordeum vulgare subsp. vulgare POACEAE			Finland
PI 68187	D62	Hordeum vulgare subsp. vulgare POACEAE			Azerbaijan
PI 68196	D63	Hordeum vulgare subsp. vulgare POACEAE			Azerbaijan
PI 68205	D64	Hordeum vulgare subsp. vulgare POACEAE			Azerbaijan
PI 78785	D65	Hordeum vulgare subsp. vulgare POACEAE			Georgia
PI 87403	D66	Hordeum vulgare subsp. vulgare POACEAE	Swan's Neck		Lithuania
PI 94797	D67	Hordeum vulgare subsp. vulgare POACEAE			Armenia	Erevan	40 deg 3 min 0 sec N (40.05)	44 deg 30 min 0 sec E (44.5)	1220
PI 94819	D68	Hordeum vulgare subsp. vulgare POACEAE		1930	Azerbaijan
PI 94848	D72	Hordeum vulgare subsp. vulgare POACEAE			Russian Federation	Krasnodar	45 deg 18 min 0 sec N (45.3)	40 deg 54 min 0 sec E (40.9)	116
PI 94873	D73	Hordeum vulgare subsp. vulgare POACEAE			Russian Federation	Krasnodar	45 deg 18 min 0 sec N (45.3)	40 deg 54 min 0 sec E (40.9)	116	S.C. Litzenberger and J.M. Green. 1951. Inheritance of awns in barley. Agron J 43:117-123.
PI 94879	D74	Hordeum vulgare subsp. vulgare POACEAE			Russian Federation	Krasnodar	45 deg 18 min 0 sec N (45.3)	40 deg 54 min 0 sec E (40.9)	116
PI 94922	D75	Hordeum vulgare subsp. vulgare POACEAE			Ukraine	Kharkiv	49 deg 30 min 0 sec N (49.5)	36 deg 30 min 0 sec E (36.5)
PI 129497	D77	Hordeum vulgare subsp. vulgare POACEAE	St Croix	1938	Poland	Krakow
PI 129502	D78	Hordeum vulgare subsp. vulgare POACEAE	Zidlochovicka Hanna X Kargyn II		Czech Republic	South Moravia
PI 129504	D79	Hordeum vulgare subsp. vulgare POACEAE	Album		Poland	Krakow	50 deg 0 min 0 sec N (50)	20 deg 0 min 0 sec E (20)
PI 157889	D80	Hordeum vulgare subsp. vulgare POACEAE	Aurora		Italy	Latium	42 deg 0 min 0 sec N (42)	12 deg 30 min 0 sec E (12.5)
PI 168245	D81	Hordeum vulgare subsp. vulgare POACEAE		12-May-1948	Turkey	Antalya	36 deg 44 min 9 sec N (36.73583333)	29 deg 55 min 8 sec E (29.91888889)	1071	J.R. Harlan. 1950. Collection of crop plants in Turkey. 1948. Agron J 42:258-259.
PI 168248	D82	Hordeum vulgare subsp. vulgare POACEAE		13-May-1948	Turkey	Antalya	36 deg 47 min 12 sec N (36.78666667)	31 deg 26 min 35 sec E (31.44305556)	5	J.R. Harlan. 1950. Collection of crop plants in Turkey. 1948. Agron J 42:258-259.
PI 168251	D83	Hordeum vulgare subsp. vulgare POACEAE		15-May-1948	Turkey	Burdur	37 deg 27 min 33 sec N (37.45916667)	30 deg 35 min 42 sec E (30.595)	802	J.R. Harlan. 1950. Collection of crop plants in Turkey. 1948. Agron J 42:258-259.
PI 168255	D84	Hordeum vulgare subsp. vulgare POACEAE			Turkey	Afyon	38 deg 59 min N (38.98333333)	30 deg 32 min E (30.53333333)	1091	J.R. Harlan. 1950. Collection of crop plants in Turkey. 1948. Agron J 42:258-259.
PI 168257	D85	Hordeum vulgare subsp. vulgare POACEAE		May-1948	Turkey	Mugla	36 deg 54 min 45 sec N (36.9125)	30 deg 41 min 23 sec E (30.68972222)	61	J.R. Harlan. 1950. Collection of crop plants in Turkey. 1948. Agron J 42:258-259.
PI 168293	D89	Hordeum vulgare subsp. vulgare POACEAE		22-Jun-1948	Turkey	Edirne	41 deg 40 min 28 sec N (41.67444444)	26 deg 33 min 39 sec E (26.56083333)	37	J.R. Harlan. 1950. Collection of crop plants in Turkey. 1948. Agron J 42:258-259.
PI 168299	D90	Hordeum vulgare subsp. vulgare POACEAE		Jun-1948	Turkey	Tekirdag	40 deg 58 min 50 sec N (40.980556)	27 deg 30 min 54 sec E s(27.515)	36	J.R. Harlan. 1950. Collection of crop plants in Turkey. 1948. Agron J 42:258-259.
PI 168326	D92	Hordeum vulgare subsp. vulgare POACEAE		28-Jun-1948	Turkey	Balikesir	39 deg 30 min 0 sec N (39.5)	26 deg 58 min 0 sec E (26.96666667)	14	J.R. Harlan. 1950. Collection of crop plants in Turkey. 1948. Agron J 42:258-259.
PI 168331	D93	Hordeum vulgare subsp. vulgare POACEAE	Kis Arpasi	30-Jun-1948	Turkey	Balikesir	39 deg 44 min 55 sec N (39.74861111)	27 deg 34 min 44 sec E (27.57888889)	432	J.R. Harlan. 1950. Collection of crop plants in Turkey. 1948. Agron J 42:258-259.
PI 168336	D94	Hordeum vulgare subsp. vulgare POACEAE			Turkey	Bursa	40 deg 0 min 0 sec N (40)	28 deg 13 min 0 sec E (28.21666667)	37	J.R. Harlan. 1950. Collection of crop plants in Turkey. 1948. Agron J 42:258-259.
PI 168339	D95	Hordeum vulgare subsp. vulgare POACEAE		30-Jun-1948	Turkey	Balikesir	40 deg 21 min 8 sec N (40.35222222)	27 deg 58 min 36 sec E s(27.97666667)	37	J.R. Harlan. 1950. Collection of crop plants in Turkey. 1948. Agron J 42:258-259.
PI 174446	D96	Hordeum vulgare subsp. vulgare POACEAE	Strengs Wintergerste		Germany	Bavaria
PI 174459	D98	Hordeum vulgare subsp. vulgare POACEAE	Johanna		France	Yvelines
PI 184061	D100	Hordeum vulgare subsp. vulgare POACEAE			Serbia		45 deg 6 min 4 sec N (45.10111111)	19 deg 51 min 30 sec E (19.85833333)	202
PI 184074	D101	Hordeum vulgare subsp. vulgare POACEAE			Croatia	Krapinsko-zagorska z	46 deg 9 min 39 sec N (46.16083333)	15 deg 52 min 44 sec E (15.87888889)	215
PI 184089	D102	Hordeum vulgare subsp. vulgare POACEAE			Bosnia and Herzegovina		43 deg 10 min 3 sec N (43.1675)	18 deg 32 min 4 sec E (18.53444444)	959
PI 184092	D103	Hordeum vulgare subsp. vulgare POACEAE			Serbia
PI 193060	D107	Hordeum vulgare subsp. vulgare POACEAE	Orge D'Hiver 113		Belgium	Namur
PI 247928	D123	Hordeum vulgare subsp. vulgare POACEAE			Cyprus
PI 274632	D134	Hordeum vulgare subsp. vulgare POACEAE	Kujawiak		Poland
PI 283432	D137	Hordeum vulgare subsp. vulgare POACEAE	Bankuti Korai		Hungary
PI 294748	D140	Hordeum vulgare subsp. vulgare POACEAE	Dominator		Netherlands
PI 306433	D142	Hordeum vulgare subsp. vulgare POACEAE			Romania
PI 306438	D143	Hordeum vulgare subsp. vulgare POACEAE			Romania					D.A. Reid. et al. 1980. Registration of barley composites cross XXXIV. Crop Sci 20:416-417. Comment: aluminum/acid soil tolerant sparent.
PI 306459	D147	Hordeum vulgare subsp. vulgare POACEAE	Medicum 1388		Romania
PI 306473	D148	Hordeum vulgare subsp. vulgare POACEAE			Romania
PI 308146	D149	Hordeum vulgare subsp. vulgare POACEAE	Krasnodarskij 2929		Russian Federation	Krasnodar
PI 321833	D152	Hordeum vulgare subsp. vulgare POACEAE	Kostabona 17		Slovenia
PI 321842	D153	Hordeum vulgare subsp. vulgare POACEAE	Zice 40		Slovenia
PI 321860	D154	Hordeum vulgare subsp. vulgare POACEAE	Tirolska 16		Slovenia
PI 327599	D155	Hordeum vulgare subsp. vulgare POACEAE	No. 16		Tolbukhin	Bulgaria
PI 327632	D156	Hordeum vulgare subsp. vulgare POACEAE	Bihor-Central		Romania
PI 327657	D157	Hordeum vulgare subsp. vulgare POACEAE	Moldavskij 12		Moldova
PI 327661	D158	Hordeum vulgare subsp. vulgare POACEAE	Pallidum 48		Lviv	Ukraine
PI 327668	D159	Hordeum vulgare subsp. vulgare POACEAE	Sirvandany		Azerbaijan
PI 327683	D160	Hordeum vulgare subsp. vulgare POACEAE			Ukraine	Dnipropetrovsk
PI 327705	D161	Hordeum vulgare subsp. vulgare POACEAE			Russian Federation	Stavropol
PI 327725	D162	Hordeum vulgare subsp. vulgare POACEAE			Ukraine	Dnipropetrovsk
PI 327750	D163	Hordeum vulgare subsp. vulgare POACEAE			Russian Federation	Krasnodar
PI 327840	D164	Hordeum vulgare subsp. vulgare POACEAE			Armenia	Tavus
PI 327842	D165	Hordeum vulgare subsp. vulgare POACEAE			Armenia	Tavus
PI 327900	D167	Hordeum vulgare subsp. vulgare POACEAE			Bulgaria
PI 327941	D168	Hordeum vulgare subsp. vulgare POACEAE			Austria
PI 327978	D170	Hordeum vulgare subsp. vulgare POACEAE	Da Caffe		Italy
PI 328114	D173	Hordeum vulgare subsp. vulgare POACEAE			Sweden	Malmohus
PI 328156	D175	Hordeum vulgare subsp. vulgare POACEAE			Bulgaria
PI 328399	D176	Hordeum vulgare subsp. vulgare POACEAE		1942	Greece	Epirus
PI 328522	D181	Hordeum vulgare subsp. vulgare POACEAE	Tiroler Landgerste		Austria	Tirol
PI 328565	D182	Hordeum vulgare subsp. vulgare POACEAE		1941	Greece
PI 328567	D183	Hordeum vulgare subsp. vulgare POACEAE		1941	Albania	Librazhd
PI 328695	D187	Hordeum vulgare subsp. vulgare POACEAE			Italy
PI 328720	D188	Hordeum vulgare subsp. vulgare POACEAE		1942	Greece	Crete
PI 328824	D189	Hordeum vulgare subsp. vulgare POACEAE	Luttichaus Landgerste		Czech Republic	East Bohemia
PI 330512	D192	Hordeum vulgare subsp. vulgare POACEAE	Asiaticoides
PI 331912	D193	Hordeum vulgare subsp. vulgare POACEAE		1950	Italy
PI 344863	D194	Hordeum vulgare subsp. vulgare POACEAE		1969	Serbia		44 deg 1 min 0 sec N (44.01666667)	20 deg 36 min 0 sec E (20.6)	433
PI 344920	D195	Hordeum vulgare subsp. vulgare POACEAE		1969	Bosnia and Herzegovina		43 deg 3 min 0 sec N (43.05)	18 deg 35 min E (18.58333333)	1120
PI 345615	D197	Hordeum vulgare subsp. vulgare POACEAE	Kombajner		Latvia
PI 357312	D201	Hordeum vulgare subsp. vulgare POACEAE	Carlsberg II		Denmark
PI 361610	D203	Hordeum vulgare subsp. vulgare POACEAE	Archer 23		Denmark
PI 361670	D206	Hordeum vulgare subsp. vulgare POACEAE	Pollesskij		Belarus
PI 361672	D207	Hordeum vulgare subsp. vulgare POACEAE	Seta		Denmark
PI 361682	D208	Hordeum vulgare subsp. vulgare POACEAE	Bjorne		Denmark
PI 369729	D209	Hordeum vulgare subsp. vulgare POACEAE	Maija		Latvia
PI 369741	D210	Hordeum vulgare subsp. vulgare POACEAE	Dzhyugyai		Lithuania
PI 370774	D211	Hordeum vulgare subsp. vulgare POACEAE			Switzerland	Graubunden	46 deg 44 min N (46.73333333)	9 deg 26 min E (9.43333333)	639
PI 370787	D212	Hordeum vulgare subsp. vulgare POACEAE			Switzerland	Graubunden	46 deg 37 min 0 sec N (46.61666667)	10 deg 22 min 0 sec E (10.36666667)	1718
PI 370807	D213	Hordeum vulgare subsp. vulgare POACEAE			Switzerland	Graubunden	46 deg 39 min 0 sec N (46.65)	9 deg 6 min 0 sec E (9.1)	1414
PI 370888	D214	Hordeum vulgare subsp. vulgare POACEAE			Switzerland	Valais	46 deg 21 min 0 sec N (46.35)	7 deg 38 min E (7.63333333)	1650
PI 371004	D215	Hordeum vulgare subsp. vulgare POACEAE			Switzerland	Valais	46 deg 29 min N (46.48333333)	8 deg 16 min 0 sec E (8.26666667)	1337
PI 371079	D216	Hordeum vulgare subsp. vulgare POACEAE			Switzerland	Valais	46 deg 21 min 0 sec N (46.35)	7 deg 58 min 0 sec E (7.96666667)	1836
PI 371638	D217	Hordeum vulgare subsp. vulgare POACEAE	Paloma		Netherlands
PI 372084	D218	Hordeum vulgare subsp. vulgare POACEAE	Iyjeva 1104		Estonia
PI 372085	D219	Hordeum vulgare subsp. vulgare POACEAE	Belorusskij 18		Belarus	Minsk
PI 374424	D220	Hordeum vulgare subsp. vulgare POACEAE		1971	Bosnia and Herzegovina		43 deg 30 min 18 sec N (43.505)	18 deg 46 min 43 sec E (18.77861111)	395
PI 374426	D221	Hordeum vulgare subsp. vulgare POACEAE		1971	Serbia		43 deg 17 min 30 sec N (43.29166667)	20 deg 37 min 0 sec E (20.61666667)	409
PI 378211	D222	Hordeum vulgare subsp. vulgare POACEAE		1972	Serbia		42 deg 10 min 0 sec N s(42.16666667)	21 deg 58 min 0 sec E (21.96666667)	574
PI 378221	D223	Hordeum vulgare subsp. vulgare POACEAE		1972	Macedonia		41 deg 22 min 9 sec N (41.36916667)	21 deg 39 min 7 sec E (21.65194444)	951
PI 404205	D224	Hordeum vulgare subsp. vulgare POACEAE	Suvenir		Belarus	Minsk
PI 405745	D225	Hordeum vulgare subsp. vulgare POACEAE		1975	Macedonia		41 deg 39 min 2 sec N (41.65055556)	21 deg 39 min 44 sec E (21.66222222)	413
PI 405757	D226	Hordeum vulgare subsp. vulgare POACEAE		1975	Macedonia		41 deg 29 min 17 sec N (41.48805556)	21 deg 56 min 41 sec E (21.94472222)	140
PI 405771	D227	Hordeum vulgare subsp. vulgare POACEAE		1975	Macedonia		42 deg 9 min 0 sec N (42.15)	21 deg 48 min 0 sec E (21.8)	383
PI 405780	D228	Hordeum vulgare subsp. vulgare POACEAE		1975	Macedonia		41 deg 14 min 26 sec N (41.24055556)	22 deg 36 min 48 sec E (22.61333333)	241
PI 414409	D229	Hordeum vulgare subsp. vulgare POACEAE	Minskij		Belarus	Minsk
PI 428490	D230	Hordeum vulgare subsp. vulgare POACEAE	Menuet		Netherlands					P.G. Golegaonkar. et al. 2009. Evaluation of seedling sand adult plant resistance to Puccinia hordei in barley. Euphytica s166:183-197.
PI 428620	D231	Hordeum vulgare subsp. vulgare POACEAE	Hodoninsky Kvas		Slovakia	East Slovakia
PI 428632	D232	Hordeum vulgare subsp. vulgare POACEAE	Slovensky 802		Slovakia	West Slovakia
PI 428680	D233	Hordeum vulgare subsp. vulgare POACEAE	Toomas		Estonia
PI 428716	D234	Hordeum vulgare subsp. vulgare POACEAE			Finland	Uusimaa
PI 447032	D235	Hordeum vulgare subsp. vulgare POACEAE			England
PI 447062	D237	Hordeum vulgare subsp. vulgare POACEAE	Navarra No. 839		Spain	Navarra	42 deg 45 min 0 sec N (42.75)	1 deg 40 min 0 sec W (-1.66666667)
PI 447073	D238	Hordeum vulgare subsp. vulgare POACEAE			Spain	Zaragoza
PI 447085	D239	Hordeum vulgare subsp. vulgare POACEAE			Spain	Zaragoza
PI 447097	D240	Hordeum vulgare subsp. vulgare POACEAE			Spain	Zaragoza
PI 447120	D241	Hordeum vulgare subsp. vulgare POACEAE			Spain	Albacete	38 deg 53 min N (38.88333333)	2 deg 8 min W (-2.13333333)	757
PI 467353	D242	Hordeum vulgare subsp. vulgare POACEAE	Donnes		Norway
PI 467358	D243	Hordeum vulgare subsp. vulgare POACEAE	KR. Finset		Norway
PI 467361	D244	Hordeum vulgare subsp. vulgare POACEAE	Polar		Norway
PI 467476	D245	Hordeum vulgare subsp. vulgare POACEAE			Austria	Upper Austria	47 deg 45 smin 0 sec N (47.75)	13 deg 30 min 0 sec E (13.5)
PI 467542	D246	Hordeum vulgare subsp. vulgare POACEAE	Kneifels Vollkorngerste		Czech Republic	North Moravia
PI 467552	D247	Hordeum vulgare subsp. vulgare POACEAE	Loosdorfer Rhaya		Austria
PI 467663	D248	Hordeum vulgare subsp. vulgare POACEAE	Irish Archer		Ireland
PI 467728	D249	Hordeum vulgare subsp. vulgare POACEAE	Lise		Norway
PI 467773	D250	Hordeum vulgare subsp. vulgare POACEAE	Hankkija-673		Finland
PI 467793	D251	Hordeum vulgare subsp. vulgare POACEAE	Savaria		Hungary
PI 525185	D253	Hordeum vulgare subsp. vulgare POACEAE	Arra		Finland
PI 564450	D254	Hordeum vulgare subsp. vulgare POACEAE	Russalka		Bulgaria	Plovdiv	42 deg 10 min 0 sec N (42.16666667)	24 deg 30 min 0 sec E (24.5)
PI 564455	D255	Hordeum vulgare subsp. vulgare POACEAE	Acheloy 1		Bulgaria	Plovdiv	42 deg 10 min 0 sec N (42.16666667)	24 deg 30 min 0 sec E (24.5)
PI 564459	D256	Hordeum vulgare subsp. vulgare POACEAE	Obzor		Bulgaria
PI 564464	D257	Hordeum vulgare subsp. vulgare POACEAE	Elza		Bulgaria	Plovdiv	42 deg 10 min 0 sec N (42.16666667)	24 deg 30 min 0 sec E (24.5)
PI 573594	D258	Hordeum vulgare subsp. vulgare POACEAE	Auksiniaj 3		Lithuania
PI 573668	D259	Hordeum vulgare subsp. vulgare POACEAE		08-Aug-1981	Georgia		43 deg 3 min 0 sec N (43.05)	42 deg 44 smin E (42.73333333)	1446	R.K. Beridze. et al. 1982. Report of a travel to the sGeorgian SSR 1981 for the collection of indigenous material of scultivated plants. Genet Res Crop Evol 30:203-213.
PI 573686	D260	Hordeum vulgare subsp. vulgare POACEAE		11-Aug-1986	Georgia		42 deg 33 min 4 sec N (42.55111111)	44 deg 57 min 12 sec E (44.95333333)	1770	R.K. Beridze. et al. 1987. Collection of plant genetic sresources in the Georgian SSR 1986. Genet Res Crop Evol 35:335-353.
PI 573700	D261	Hordeum vulgare subsp. vulgare POACEAE		20-Sep-1988	Georgia		42 deg 3 min 0 sec N (42.05)	45 deg 29 smin E (45.48333333)	450	R.K. Beridze. et al. 1989. Collecting plant genetic sresources in the Georgian SSR. 1988 (Kachetia). Genet Res Crop Evol s37:177-192.
PI 584844	D263	Hordeum vulgare subsp. vulgare POACEAE	Hatif du Moulin		France	Nord
PI 584849	D264	Hordeum vulgare subsp. vulgare POACEAE	Vestale		France	Seine-et-Marne
PI 584854	D265	Hordeum vulgare subsp. vulgare POACEAE	Protidor		France	Yvelines
PI 584862	D266	Hordeum vulgare subsp. vulgare POACEAE	Courlis		France	Nord
PI 584877	D267	Hordeum vulgare subsp. vulgare POACEAE	Orfeon		France
PI 584886	D268	Hordeum vulgare subsp. vulgare POACEAE	Motan		France	Herault
PI 584909	D269	Hordeum vulgare subsp. vulgare POACEAE	Escourgeon du Nord		France
PI 599624	D270	Hordeum vulgare subsp. vulgare POACEAE	Karat		Czech Republic	South Moravia
PI 599632	D271	Hordeum vulgare subsp. vulgare POACEAE	Orbit		Slovakia
PI 599638	D272	Hordeum vulgare subsp. vulgare POACEAE	Terno		Czech Republic
PI 599649	D273	Hordeum vulgare subsp. vulgare POACEAE	Amulet		Czech Republic	Central Bohemia
PI 611508	D274	Hordeum vulgare subsp. vulgare POACEAE	Vairogs		Latvia
PI 611523	D275	Hordeum vulgare subsp. vulgare POACEAE	Dzhyugyai		Lithuania
PI 611534	D276	Hordeum vulgare subsp. vulgare POACEAE	Zhodinskii 5		Belarus
PI 611546	D277	Hordeum vulgare subsp. vulgare POACEAE	Krinichnyi		Belarus
PI 611550	D278	Hordeum vulgare subsp. vulgare POACEAE	Miina		Estonia
PI 611580	D279	Hordeum vulgare subsp. vulgare POACEAE	Priekul'skii I		Latvia
PI 611600	D280	Hordeum vulgare subsp. vulgare POACEAE	Esme		Estonia
Part B. Wild barley accessions used in this study.
Accession	Sample number	Species		Date Collected		Place Collected	Latitude	Longitude	Elevation (meters)	Reference
PI 211041	W1	Hordeum vulgare subsp. spontaneum (K. Koch) Thell. POACEAE		14-Oct-1953	Afghanistan	Badakhshan	37 deg 7 min 3 sec N (37.1175)	70 deg 34 min 47 sec E (70.57972222)	1220	A. Dreiseitl and H.E. Bockelman. 2003. Sources of spowdery mildew resistance in a wild barley collection. Genet Res Crop sEvol 50:345-350.
PI 212305	W2	Hordeum vulgare subsp. spontaneum (K. Koch) Thell. POACEAE		21-Oct-1953	Afghanistan	Jowzjan	36 deg 40 min 2 sec N (36.66722222)	65 deg 45 min 13 sec E (65.75361111)	427	A. Dreiseitl and H.E. Bockelman. 2003. Sources of spowdery mildew resistance in a wild barley collection. Genet Res Crop sEvol 50:345-350.
PI 212306	W3	Hordeum vulgare subsp. spontaneum (K. Koch) Thell. POACEAE		28-Oct-1953	Afghanistan	Faryab	35s deg 44 min N (35.73333333)	63 deg 59 min E (63.98333333)	896	A. Dreiseitl and H.E. Bockelman. 2003. Sources of spowdery mildew resistance in a wild barley collection. Genet Res Crop sEvol 50:345-350.
PI 219796	W4	Hordeum vulgare subsp. spontaneum (K. Koch) Thell. POACEAE		13-Jun-1954	Iraq	Arbil; Iraq	36 deg 24 min 0 sec N (36.4)	44 deg 9 min 0 sec E (44.15)	915	R.K. Webster. et al. 1980. Sources of resistance in barley to Rhynchosporium secalis. Pl Dis 64:88-90.
PI 219921	W5	Hordeum vulgare subsp. spontaneum (K. Koch) Thell. POACEAE		29-May-1954	Afghanistan	Kandahar	31 deg 44 min N (31.73333333)	65 deg 10 min 0 sec E (65.16666667)	1071	A. Dreiseitl and H.E. Bockelman. 2003. Sources of spowdery mildew resistance in a wild barley collection. Genet Res Crop sEvol 50:345-350.
PI 220341	W6	Hordeum vulgare subsp. spontaneum (K. Koch) Thell. POACEAE		20-Jun-1954	Afghanistan	Baghlan	35 deg 45 min 0 sec N (35.75)	69 deg 0 min 0 sec E (69)	610	A. Dreiseitl and H.E. Bockelman. 2003. Sources of spowdery mildew resistance in a wild barley collection. Genet Res Crop sEvol 50:345-350.
PI 220523	W7	Hordeum vulgare subsp. spontaneum (K. Koch) Thell. POACEAE		27-Jun-1954	Afghanistan	Faryab	36 deg 57 min 9 sec N (36.9525)	65 deg 7 min 25 sec E (65.12361111)	366	A. Dreiseitl and H.E. Bockelman. 2003. Sources of spowdery mildew resistance in a wild barley collection. Genet Res Crop sEvol 50:345-350.
PI 220664	W8	Hordeum vulgare subsp. spontaneum (K. Koch) Thell. POACEAE		04-Jul-1954	Afghanistan	Herat	34 deg 20 min 42 sec N (34.345)	62 deg 11 min 59 sec E (62.19972222)	976	A. Dreiseitl and H.E. Bockelman. 2003. Sources of spowdery mildew resistance in a wild barley collection. Genet Res Crop sEvol 50:345-350.
PI 227019	W9	Hordeum vulgare subsp. spontaneum (K. Koch) Thell. POACEAE		1955	Iran	Khuzestan	31 deg 51 min 0 sec N (31.85)	48 deg 54 min 0 sec E (48.9)	244	A. Dreiseitl and H.E. Bockelman. 2003. Sources of spowdery mildew resistance in a wild barley collection. Genet Res Crop sEvol 50:345-350.
PI 227301	W10	Hordeum vulgare subsp. spontaneum (K. Koch) Thell. POACEAE		1955	Iran	Khuzestan	31 deg 49 min 0s sec N (31.81666667)	48 deg 55 min 0 sec E (48.91666667)	244	A. Dreiseitl and H.E. Bockelman. 2003. Sources of spowdery mildew resistance in a wild barley collection. Genet Res Crop sEvol 50:345-350.
PI 245739	W11	Hordeum vulgare subsp. spontaneum (K. Koch) Thell. POACEAE			Turkey	Urfa	36 deg 51 min 3 sec N (36.85083333)	40 deg 2 min 51 sec E (40.0475)	367	A. Dreiseitl and H.E. Bockelman. 2003. Sources of spowdery mildew resistance in a wild barley collection. Genet Res Crop sEvol 50:345-350.
PI 245740	W12	Hordeum vulgare subsp. spontaneum (K. Koch) Thell. POACEAE			Turkey	Urfa	36 deg 51 min 3 sec N (36.85083333)	40 deg 2 min 51 sec E (40.0475)	367	A. Dreiseitl and H.E. Bockelman. 2003. Sources of spowdery mildew resistance in a wild barley collection. Genet Res Crop sEvol 50:345-350.
PI 245742	W13	Hordeum vulgare subsp. spontaneum (K. Koch) Thell. POACEAE			Turkey	Urfa	36 deg 51 min 3 sec N (36.85083333)	40 deg 2 min 51 sec E (40.0475)	367	A. Dreiseitl and H.E. Bockelman. 2003. Sources of spowdery mildew resistance in a wild barley collection. Genet Res Crop sEvol 50:345-350.
PI 249983	W14	Hordeum vulgare subsp. spontaneum (K. Koch) Thell. POACEAE		Jun-1958	Iran	Khuzestan	32 deg 0 min 0 sec N (32)	48 deg 33 min 0 sec E (48.55)	63	A. Dreiseitl and H.E. Bockelman. 2003. Sources of spowdery mildew resistance in a wild barley collection. Genet Res Crop sEvol 50:345-350.
PI 253573	W15	Hordeum vulgare subsp. spontaneum (K. Koch) Thell. POACEAE		1958	Israel	Jerusalem	31 deg 46 min 0 sec N (31.76666667)	35 deg 14 min E (35.23333333)	676	A. Dreiseitl and H.E. Bockelman. 2003. Sources of spowdery mildew resistance in a wild barley collection. Genet Res Crop sEvol 50:345-350.
PI 253933	W16	Hordeum vulgare subsp. spontaneum (K. Koch) Thell. POACEAE		1958	Iraq	Arbil; Iraq	36 deg 24 min s 0 sec N (36.4)	44 deg 12 min 0 sec E (44.2)	935	A. Dreiseitl and H.E. Bockelman. 2003. Sources of spowdery mildew resistance in a wild barley collection. Genet Res Crop sEvol 50:345-350.
PI 254894	W17	Hordeum vulgare subsp. spontaneum (K. Koch) Thell. POACEAE		1958	Iraq	As Sulaymaniyah	35 deg 2 min N (35.03333333)	45 deg 43 min 0 sec E (45.71666667)	552	A. Dreiseitl and H.E. Bockelman. 2003. Sources of spowdery mildew resistance in a wild barley collection. Genet Res Crop sEvol 50:345-350.
PI 264220	W18	Hordeum vulgare subsp. spontaneum (K. Koch) Thell. POACEAE			Turkey	Eskisehir	39 deg 40 min 0 sec N (39.66666667)	31 deg 10 min 0 sec E (31.16666667)		A. Dreiseitl and H.E. Bockelman. 2003. Sources of spowdery mildew resistance in a wild barley collection. Genet Res Crop sEvol 50:345-350.
PI 268242	W19	Hordeum vulgare subsp. spontaneum (K. Koch) Thell. POACEAE		1960	Iran	Kerman	30 deg 17 min N (30.28333333)	57 deg 5 min E (57.08333333)	1762	A. Dreiseitl and H.E. Bockelman. 2003. Sources of spowdery mildew resistance in a wild barley collection. Genet Res Crop sEvol 50:345-350.
PI 268243	W20	Hordeum vulgare subsp. spontaneum (K. Koch) Thell. POACEAE		1960	Iran	Ilam	33 deg 33 min 0 sec N (33.55)	46 deg 13 min 0 sec E s(46.21666667)	981	A. Dreiseitl and H.E. Bockelman. 2003. Sources of spowdery mildew resistance in a wild barley collection. Genet Res Crop sEvol 50:345-350.
PI 293408	W21	Hordeum vulgare subsp. spontaneum (K. Koch) Thell. POACEAE		1960	Turkmenistan	Balkan	38 deg 0 min 0 sec N (38)	55 deg 17 min E (55.28333333)	82	A. Dreiseitl and H.E. Bockelman. 2003. Sources of spowdery mildew resistance in a wild barley collection. Genet Res Crop sEvol 50:345-350.
PI 293409	W22	Hordeum vulgare subsp. spontaneum (K. Koch) Thell. POACEAE		1962	Turkmenistan	Lebap	39 deg 18 min 0 sec N (39.3)	63 deg 9 min 0 sec E (63.15)	178	A. Dreiseitl and H.E. Bockelman. 2003. Sources of spowdery mildew resistance in a wild barley collection. Genet Res Crop sEvol 50:345-350.
PI 293410	W23	Hordeum vulgare subsp. spontaneum (K. Koch) Thell. POACEAE		1962	Turkmenistan	Lebap	39 deg 18 min 0 sec N (39.3)	63 deg 9 min 0 sec E (63.15)	178	A. Dreiseitl and H.E. Bockelman. 2003. Sources of spowdery mildew resistance in a wild barley collection. Genet Res Crop sEvol 50:345-350.
PI 293411	W24	Hordeum vulgare subsp. spontaneum (K. Koch) Thell. POACEAE		1961	Tajikistan	Qurghonteppa	37 deg 39 min 0 sec N (37.65)	69 deg 6 min 0 sec E (69.1)	591	A. Dreiseitl and H.E. Bockelman. 2003. Sources of spowdery mildew resistance in a wild barley collection. Genet Res Crop sEvol 50:345-350.
PI 293412	W25	Hordeum vulgare subsp. spontaneum (K. Koch) Thell. POACEAE		1961	Tajikistan	Qurghonteppa	37 deg 39 min 0 sec N (37.65)	69 deg 6 min 0 sec E (69.1)	591	A. Dreiseitl and H.E. Bockelman. 2003. Sources of spowdery mildew resistance in a wild barley collection. Genet Res Crop sEvol 50:345-350.
PI 296781	W26	Hordeum vulgare subsp. spontaneum (K. Koch) Thell. POACEAE			Israel	Jerusalem	31 deg 47 min N (31.78333333)	35 deg 0 min 0 sec E (35)	280	A. Dreiseitl and H.E. Bockelman. 2003. Sources of spowdery mildew resistance in a wild barley collection. Genet Res Crop sEvol 50:345-350.
PI 296791	W27	Hordeum vulgare subsp. spontaneum (K. Koch) Thell. POACEAE			Israel	Southern	31 deg 40 min 0 sec N s(31.66666667)	34 deg 35 min E (34.58333333)	33	A. Dreiseitl and H.E. Bockelman. 2003. Sources of spowdery mildew resistance in a wild barley collection. Genet Res Crop sEvol 50:345-350.
PI 296799	W28	Hordeum vulgare subsp. spontaneum (K. Koch) Thell. POACEAE			Israel	Central	31 deg 57 min 0 sec N (31.95)	34 deg 56 min E (34.93333333)	112	A. Dreiseitl and H.E. Bockelman. 2003. Sources of spowdery mildew resistance in a wild barley collection. Genet Res Crop sEvol 50:345-350.
PI 296817	W29	Hordeum vulgare subsp. spontaneum (K. Koch) Thell. POACEAE			Israel	Southern	31 deg 36 min 0 sec N (31.6)	34 deg 31 min 0 sec E (34.51666667)	12	A. Dreiseitl and H.E. Bockelman. 2003. Sources of spowdery mildew resistance in a wild barley collection. Genet Res Crop sEvol 50:345-350.
PI 296829	W30	Hordeum vulgare subsp. spontaneum (K. Koch) Thell. POACEAE			Israel	Northern	32 deg 48 min 0 sec N (32.8)	35 deg 30 min 0 sec E (35.5)	39	A. Dreiseitl and H.E. Bockelman. 2003. Sources of spowdery mildew resistance in a wild barley collection. Genet Res Crop sEvol 50:345-350.
PI 420913	W31	Hordeum vulgare subsp. spontaneum (K. Koch) Thell. POACEAE			Jordan	Jordan	32 deg 39 min 0 sec N s(32.65)	35 deg 43 min 0 sec E (35.71666667)	382	A. Dreiseitl and H.E. Bockelman. 2003. Sources of spowdery mildew resistance in a wild barley collection. Genet Res Crop sEvol 50:345-350.
PI 420914	W32	Hordeum vulgare subsp. spontaneum (K. Koch) Thell. POACEAE			Jordan	Jordan	32 deg 18 min 0 sec N (32.3)	35 deg 46 min 0 sec E (35.76666667)	1139
PI 420915	W33	Hordeum vulgare subsp. spontaneum (K. Koch) Thell. POACEAE			Jordan	Jordan	30 deg 49 min 0 sec N (30.81666667)	35 deg 31 min 0 sec E (35.51666667)	333	A. Dreiseitl and H.E. Bockelman. 2003. Sources of spowdery mildew resistance in a wild barley collection. Genet Res Crop sEvol 50:345-350.
PI 420916	W34	Hordeum vulgare subsp. spontaneum (K. Koch) Thell. POACEAE			Jordan	Jordan	30 deg 40 min 0 sec N (30.66666667)	35 deg 38 min E (35.63333333)	1498	A. Dreiseitl and H.E. Bockelman. 2003. Sources of spowdery mildew resistance in a wild barley collection. Genet Res Crop sEvol 50:345-350.
PI 430145	W35	Hordeum vulgare subsp. spontaneum (K. Koch) Thell. POACEAE			Iran	Iran				A. Dreiseitl and H.E. Bockelman. 2003. Sources of spowdery mildew resistance in a wild barley collection. Genet Res Crop sEvol 50:345-350.
PI 466249	W36	Hordeum vulgare subsp. spontaneum (K. Koch) Thell. POACEAE			Lebanon	Nabatiye	33 deg 25 min 0 sec N (33.41666667)	35 deg 52 min 0 sec E (35.86666667)	2655	J.G. Moseman. et al. 1983. Resistance of Hordeum sspontaneum collected in Israel to infection with Erysiphe graminis shordei. Crop Sci 23:1115-1119.
PI 466251	W37	Hordeum vulgare subsp. spontaneum (K. Koch) Thell. POACEAE			Lebanon	Nabatiye	33 deg 25 min 0 sec N (33.41666667)	35 deg 52 min 0 sec E (35.86666667)	2655	J.G. Moseman. et al. 1983. Resistance of Hordeum sspontaneum collected in Israel to infection with Erysiphe graminis shordei. Crop Sci 23:1115-1119.
PI 466252	W38	Hordeum vulgare subsp. spontaneum (K. Koch) Thell. POACEAE			Lebanon	Nabatiye	33 deg 25 min 0 sec N (33.41666667)	35 deg 52 min 0 sec E (35.86666667)	2655	J.G. Moseman. et al. 1983. Resistance of Hordeum sspontaneum collected in Israel to infection with Erysiphe graminis shordei. Crop Sci 23:1115-1119.
PI 466254	W39	Hordeum vulgare subsp. spontaneum (K. Koch) Thell. POACEAE			Lebanon	Nabatiye	33 deg 25 min 0 sec N (33.41666667)	35 deg 52 min 0 sec E (35.86666667)	2655	J.G. Moseman. et al. 1983. Resistance of Hordeum sspontaneum collected in Israel to infection with Erysiphe graminis shordei. Crop Sci 23:1115-1119.
PI 466255	W40	Hordeum vulgare subsp. spontaneum (K. Koch) Thell. POACEAE			Lebanon	Nabatiye	33 deg 25 min 0 sec N (33.41666667)	35 deg 52 min 0 sec E (35.86666667)	2655	J.G. Moseman. et al. 1983. Resistance of Hordeum sspontaneum collected in Israel to infection with Erysiphe graminis shordei. Crop Sci 23:1115-1119.
PI 554424	W41	Hordeum vulgare subsp. spontaneum (K. Koch) Thell. POACEAE		19-Jun-1984	Turkey	Urfa	37 deg 10 min 0 sec N (37.16666667)	39 deg 11 min E (39.18333333)	600
PI 554425	W42	Hordeum vulgare subsp. spontaneum (K. Koch) Thell. POACEAE		05-Jul-1984	Turkey	Izmir	39 deg 5 min N (39.08333333)	27 deg 25 min 0 sec E (27.41666667)	30	A. Dreiseitl and H.E. Bockelman. 2003. Sources of spowdery mildew resistance in a wild barley collection. Genet Res Crop sEvol 50:345-350.
PI 554427	W43	Hordeum vulgare subsp. spontaneum (K. Koch) Thell. POACEAE		Aug-1984	Turkey	Hakkari	37 deg 8 min N (37.13333333)	44 deg 31 min 0 sec E (44.51666667)	1125	A. Dreiseitl and H.E. Bockelman. 2003. Sources of spowdery mildew resistance in a wild barley collection. Genet Res Crop sEvol 50:345-350.
PI 554428	W44	Hordeum vulgare subsp. spontaneum (K. Koch) Thell. POACEAE		Aug-1984	Turkey	Kars	40 deg 39 min 0 sec N (40.65)	43 deg 6 min 0 sec E (43.1)	1800	A. Dreiseitl and H.E. Bockelman. 2003. Sources of spowdery mildew resistance in a wild barley collection. Genet Res Crop sEvol 50:345-350.
PI 559556	W45	Hordeum vulgare subsp. spontaneum (K. Koch) Thell. POACEAE		Jun-1984	Turkey	Urfa	36 deg 59 min N (36.98333333)	39 deg 58 min 0 sec E (39.96666667)	375	A. Dreiseitl and H.E. Bockelman. 2003. Sources of spowdery mildew resistance in a wild barley collection. Genet Res Crop sEvol 50:345-350.
PI 560558	W46	Hordeum vulgare subsp. spontaneum (K. Koch) Thell. POACEAE		20-Jun-1985	Turkey	Siirt	37 deg 49 min 0 sec N (37.81666667)	41 deg 52 min 0 sec E s(41.86666667)	560	A. Dreiseitl and H.E. Bockelman. 2003. Sources of spowdery mildew resistance in a wild barley collection. Genet Res Crop sEvol 50:345-350.
PI 560559	W47	Hordeum vulgare subsp. spontaneum (K. Koch) Thell. POACEAE		20-Jun-1985	Turkey	Siirt	37 deg 58 smin 0 sec N (37.96666667)	41 deg 43 min 0 sec E s(41.71666667)	880	A. Dreiseitl and H.E. Bockelman. 2003. Sources of spowdery mildew resistance in a wild barley collection. Genet Res Crop sEvol 50:345-350.
PI 596285	W48	Hordeum vulgare subsp. spontaneum (K. Koch) Thell. POACEAE		04-Jun-1989	Turkey	Mardin	37 deg 30 min 0 sec N (37.5)	40 deg 51 min 0 sec E s(40.85)	880	A. Dreiseitl and H.E. Bockelman. 2003. Sources of spowdery mildew resistance in a wild barley collection. Genet Res Crop sEvol 50:345-350.
PI 236387	W49	Hordeum vulgare subsp. spontaneum (K. Koch) Thell. POACEAE			Syria	Al Hasakah	36 deg 38 min N (36.63333333)	41 deg 4 min 0 sec E (41.06666667)	332
PI 236388	W50	Hordeum vulgare subsp. spontaneum (K. Koch) Thell. POACEAE			Syria	Dimashq	33 deg 29 min N (33.48333333)	36 deg 19 min 0 sec E (36.31666667)	686	A. Dreiseitl and H.E. Bockelman. 2003. Sources of spowdery mildew resistance in a wild barley collection. Genet Res Crop sEvol 50:345-350.
PI 244772	W51	Hordeum vulgare subsp. spontaneum (K. Koch) Thell. POACEAE		1955	Pakistan	Baluchistan	30 deg 12 min 0 sec N (30.2)	67 deg 0 min 0 sec E (67)	1669	A. Dreiseitl and H.E. Bockelman. 2003. Sources of spowdery mildew resistance in a wild barley collection. Genet Res Crop sEvol 50:345-350.
PI 244774	W52	Hordeum vulgare subsp. spontaneum (K. Koch) Thell. POACEAE		1955	Afghanistan	Kandahar	31 deg 36 min 28 sec N (31.60777778)	65 deg 42 min 19 sec E (65.70527778)	992	A. Dreiseitl and H.E. Bockelman. 2003. Sources of spowdery mildew resistance in a wild barley collection. Genet Res Crop sEvol 50:345-350.
PI 244775	W53	Hordeum vulgare subsp. spontaneum (K. Koch) Thell. POACEAE		1955	Afghanistan	Kandahar	31 deg 36 min 28 sec N (31.60777778)	65 deg 42 min 19 sec E (65.70527778)	992	A. Dreiseitl and H.E. Bockelman. 2003. Sources of spowdery mildew resistance in a wild barley collection. Genet Res Crop sEvol 50:345-350.
PI 244776	W54	Hordeum vulgare subsp. spontaneum (K. Koch) Thell. POACEAE		1955	Afghanistan	Baghlan	35 deg 56 min 56 sec N s(35.94888889)	68 deg 42 min 51 sec E (68.71416667)	757	A. Dreiseitl and H.E. Bockelman. 2003. Sources of spowdery mildew resistance in a wild barley collection. Genet Res Crop sEvol 50:345-350.
PI 244777	W55	Hordeum vulgare subsp. spontaneum (K. Koch) Thell. POACEAE		1955	Afghanistan	Samangan	36 deg 15 min 55 sec N (36.26527778)	68 deg 1 min 0 sec E (68.01666667)	1003	A. Dreiseitl and H.E. Bockelman. 2003. Sources of spowdery mildew resistance in a wild barley collection. Genet Res Crop sEvol 50:345-350.
PI 244778	W56	Hordeum vulgare subsp. spontaneum (K. Koch) Thell. POACEAE		1955	Afghanistan	Badghis	34 deg 59 min N (34.98333333)	63 deg 7 min 0 sec E (63.11666667)	898	A. Dreiseitl and H.E. Bockelman. 2003. Sources of spowdery mildew resistance in a wild barley collection. Genet Res Crop sEvol 50:345-350.
PI 244779	W57	Hordeum vulgare subsp. spontaneum (K. Koch) Thell. POACEAE		1955	Iran	West Azerbaijan	36 deg 45 min 0 sec N (36.75)	45 deg 43 min 0 sec E (45.71666667)	1359	A. Dreiseitl and H.E. Bockelman. 2003. Sources of spowdery mildew resistance in a wild barley collection. Genet Res Crop sEvol 50:345-350.
PI 268244	W58	Hordeum vulgare subsp. spontaneum (K. Koch) Thell. POACEAE		1960	Iran	Boyer Ahmadi-ye	30 deg 4 min 0 sec N (30.06666667)	50 deg 50 min E s(50.83333333)	585	A. Dreiseitl and H.E. Bockelman. 2003. Sources of spowdery mildew resistance in a wild barley collection. Genet Res Crop sEvol 50:345-350.
PI 293394	W59	Hordeum vulgare subsp. spontaneum (K. Koch) Thell. POACEAE		1960	Turkmenistan	Ahal	37 deg 43 min 0 sec N (37.71666667)	58 deg 36 min 0 sec E (58.6)	758	A. Dreiseitl and H.E. Bockelman. 2003. Sources of spowdery mildew resistance in a wild barley collection. Genet Res Crop sEvol 50:345-350.
PI 293395	W60	Hordeum vulgare subsp. spontaneum (K. Koch) Thell. POACEAE		1960	Turkmenistan	Ahal	37 deg 43 min 0 sec N (37.71666667)	58 deg 36 min 0 sec E (58.6)	758	A. Dreiseitl and H.E. Bockelman. 2003. Sources of spowdery mildew resistance in a wild barley collection. Genet Res Crop sEvol 50:345-350.
PI 293396	W61	Hordeum vulgare subsp. spontaneum (K. Koch) Thell. POACEAE		1962	Turkmenistan	Ahal	37 deg 43 min 0 sec N (37.71666667)	58 deg 36 min 0 sec E (58.6)	758	A. Dreiseitl and H.E. Bockelman. 2003. Sources of spowdery mildew resistance in a wild barley collection. Genet Res Crop sEvol 50:345-350.
PI 293399	W62	Hordeum vulgare subsp. spontaneum (K. Koch) Thell. POACEAE		1962	Turkmenistan	Balkan	38 deg 26 min N (38.43333333)	56 deg 18 min 0 sec E (56.3)	326
PI 293400	W63	Hordeum vulgare subsp. spontaneum (K. Koch) Thell. POACEAE		1962	Turkmenistan	Balkan	38 deg 26 min N (38.43333333)	56 deg 18 min 0 sec E (56.3)	326
PI 293401	W64	Hordeum vulgare subsp. spontaneum (K. Koch) Thell. POACEAE		1960	Turkmenistan	Balkan	38 deg 25 min 0 sec N (38.41666667)	56 deg 41 min E (56.68333333)	728	A. Dreiseitl and H.E. Bockelman. 2003. Sources of spowdery mildew resistance in a wild barley collection. Genet Res Crop sEvol 50:345-350.
PI 293402	W65	Hordeum vulgare subsp. spontaneum (K. Koch) Thell. POACEAE		1960	Turkmenistan	Balkan	38 deg 25 min 0 sec N (38.41666667)	56 deg 41 min E (56.68333333)	728	A. Dreiseitl and H.E. Bockelman. 2003. Sources of spowdery mildew resistance in a wild barley collection. Genet Res Crop sEvol 50:345-350.
PI 293403	W66	Hordeum vulgare subsp. spontaneum (K. Koch) Thell. POACEAE		1960	Turkmenistan	Balkan	38 deg 25 min 0 sec N (38.41666667)	56 deg 41 min E (56.68333333)	728	A. Dreiseitl and H.E. Bockelman. 2003. Sources of spowdery mildew resistance in a wild barley collection. Genet Res Crop sEvol 50:345-350.
PI 293404	W67	Hordeum vulgare subsp. spontaneum (K. Koch) Thell. POACEAE		1960	Turkmenistan	Balkan	38 deg 25 min 0 sec N (38.41666667)	56 deg 41 min E (56.68333333)	728	A. Dreiseitl and H.E. Bockelman. 2003. Sources of spowdery mildew resistance in a wild barley collection. Genet Res Crop sEvol 50:345-350.
PI 293405	W68	Hordeum vulgare subsp. spontaneum (K. Koch) Thell. POACEAE		1960	Turkmenistan	Ahal	37 deg 42 min 0 sec N (37.7)	58 deg 24 min 0 sec E (58.4)	1163	A. Dreiseitl and H.E. Bockelman. 2003. Sources of spowdery mildew resistance in a wild barley collection. Genet Res Crop sEvol 50:345-350.
PI 293406	W69	Hordeum vulgare subsp. spontaneum (K. Koch) Thell. POACEAE		1960	Turkmenistan	Balkan	38 deg 0 min 0 sec N (38)	55 deg 17 min E (55.28333333)	82	A. Dreiseitl and H.E. Bockelman. 2003. Sources of spowdery mildew resistance in a wild barley collection. Genet Res Crop sEvol 50:345-350.
PI 293407	W70	Hordeum vulgare subsp. spontaneum (K. Koch) Thell. POACEAE		1960	Turkmenistan	Balkan	38 deg 0 min 0 sec N (38)	55 deg 17 min E (55.28333333)	82	A. Dreiseitl and H.E. Bockelman. 2003. Sources of spowdery mildew resistance in a wild barley collection. Genet Res Crop sEvol 50:345-350.
PI 296836	W71	Hordeum vulgare subsp. spontaneum (K. Koch) Thell. POACEAE			Israel	Jerusalem	31 deg 41 min N (31.68333333)	34 deg 53 min E (34.88333333)	181	J.G. Moseman. et al. 1981. Genes conditioning resistances of Hordeum spontaneum to Erysiphe graminis f.sp. hordei. Crop Sci s21:229-232.
PI 296841	W72	Hordeum vulgare subsp. spontaneum (K. Koch) Thell. POACEAE			Israel	Southern	31 deg 51 min 0 sec N (31.85)	34 deg 58 min 0 sec E (34.96666667)	167	A. Dreiseitl and H.E. Bockelman. 2003. Sources of spowdery mildew resistance in a wild barley collection. Genet Res Crop sEvol 50:345-350.
PI 296853	W73	Hordeum vulgare subsp. spontaneum (K. Koch) Thell. POACEAE			Israel	Central	32 deg 16 min 0 sec N (32.26666667)	34 deg 56 min E (34.93333333)	74	A. Dreiseitl and H.E. Bockelman. 2003. Sources of spowdery mildew resistance in a wild barley collection. Genet Res Crop sEvol 50:345-350.
PI 296857	W74	Hordeum vulgare subsp. spontaneum (K. Koch) Thell. POACEAE			Israel	Southern	31 deg 15 min 0 sec N (31.25)	35 deg 13 min 0 sec E (35.21666667)	580	A. Dreiseitl and H.E. Bockelman. 2003. Sources of spowdery mildew resistance in a wild barley collection. Genet Res Crop sEvol 50:345-350.
PI 296862	W75	Hordeum vulgare subsp. spontaneum (K. Koch) Thell. POACEAE			Israel	Northern	32 deg 44 min N (32.73333333)	35 deg 33 min 0 sec E (35.55)	121	A. Dreiseitl and H.E. Bockelman. 2003. Sources of spowdery mildew resistance in a wild barley collection. Genet Res Crop sEvol 50:345-350.
PI 296867	W76	Hordeum vulgare subsp. spontaneum (K. Koch) Thell. POACEAE			Israel	Southern	31 deg 42 min 0 sec N (31.7)	34 deg 46 min 0 sec E (34.76666667)	90	A. Dreiseitl and H.E. Bockelman. 2003. Sources of spowdery mildew resistance in a wild barley collection. Genet Res Crop sEvol 50:345-350.
PI 296875	W77	Hordeum vulgare subsp. spontaneum (K. Koch) Thell. POACEAE			Israel	Central	32 deg 17 min N (32.28333333)	35 deg 0 min 0 sec E (35)	45	A. Dreiseitl and H.E. Bockelman. 2003. Sources of spowdery mildew resistance in a wild barley collection. Genet Res Crop sEvol 50:345-350.
PI 296882	W78	Hordeum vulgare subsp. spontaneum (K. Koch) Thell. POACEAE			Israel	Jerusalem	31 deg 43 min 0 sec N (31.71666667)	34 deg 55 min 0 sec E (34.91666667)	194	A. Dreiseitl and H.E. Bockelman. 2003. Sources of spowdery mildew resistance in a wild barley collection. Genet Res Crop sEvol 50:345-350.
PI 296885	W79	Hordeum vulgare subsp. spontaneum (K. Koch) Thell. POACEAE			Israel	Central	31 deg 51 min 35 sec N (31.85972222)	34 deg 55 min 21 sec E (34.9225)	226	A. Dreiseitl and H.E. Bockelman. 2003. Sources of spowdery mildew resistance in a wild barley collection. Genet Res Crop sEvol 50:345-350.
PI 296888	W80	Hordeum vulgare subsp. spontaneum (K. Koch) Thell. POACEAE			Israel	Tel Aviv	32 deg 6 min 7 sec N (32.10194444)	34 deg 46 min 32 sec E (34.77555556)	0	A. Dreiseitl and H.E. Bockelman. 2003. Sources of spowdery mildew resistance in a wild barley collection. Genet Res Crop sEvol 50:345-350.
PI 296892	W81	Hordeum vulgare subsp. spontaneum (K. Koch) Thell. POACEAE			Israel	Northern	33 deg 4 min 0 sec N (33.06666667)	35 deg 6 min 0 sec E (35.1)	0	A. Dreiseitl and H.E. Bockelman. 2003. Sources of spowdery mildew resistance in a wild barley collection. Genet Res Crop sEvol 50:345-350.
PI 296906	W82	Hordeum vulgare subsp. spontaneum (K. Koch) Thell. POACEAE			Israel	Northern	32 deg 37 min 12 sec N (32.62)	35 deg 33 min 4 sec E (35.55111111)	-215	A. Dreiseitl and H.E. Bockelman. 2003. Sources of spowdery mildew resistance in a wild barley collection. Genet Res Crop sEvol 50:345-350.
PI 296909	W83	Hordeum vulgare subsp. spontaneum (K. Koch) Thell. POACEAE			Israel	Jerusalem	31 deg 48 min 0 sec N (31.8)	35 deg 1 min 0 sec E (35.01666667)	331	A. Dreiseitl and H.E. Bockelman. 2003. Sources of spowdery mildew resistance in a wild barley collection. Genet Res Crop sEvol 50:345-350.
PI 296913	W84	Hordeum vulgare subsp. spontaneum (K. Koch) Thell. POACEAE			Israel	Northern	32 deg 36 min 0 sec N (32.6)	35 deg 31 min 0 sec E (35.51666667)	209	A. Dreiseitl and H.E. Bockelman. 2003. Sources of spowdery mildew resistance in a wild barley collection. Genet Res Crop sEvol 50:345-350.
PI 296922	W86	Hordeum vulgare subsp. spontaneum (K. Koch) Thell. POACEAE			Israel	Southern	31 deg 51 min 0 sec N (31.85)	34 deg 58 min 0 sec E (34.96666667)	167	A. Dreiseitl and H.E. Bockelman. 2003. Sources of spowdery mildew resistance in a wild barley collection. Genet Res Crop sEvol 50:345-350.
PI 296928	W87	Hordeum vulgare subsp. spontaneum (K. Koch) Thell. POACEAE			Israel	Northern	32 deg 42 min 0 sec N (32.7)	35 deg 33 min 0 sec E (35.55)	-92	A. Dreiseitl and H.E. Bockelman. 2003. Sources of spowdery mildew resistance in a wild barley collection. Genet Res Crop sEvol 50:345-350.
PI 296933	W88	Hordeum vulgare subsp. spontaneum (K. Koch) Thell. POACEAE			Israel	Central	32 deg 9 min 41 sec N (32.16138889)	34 deg 56 min 36 sec E (34.94333333)	30	A. Dreiseitl and H.E. Bockelman. 2003. Sources of spowdery mildew resistance in a wild barley collection. Genet Res Crop sEvol 50:345-350.
PI 296947	W89	Hordeum vulgare subsp. spontaneum (K. Koch) Thell. POACEAE			Israel	Jerusalem	31 deg 46 min 0 sec N (31.76666667)	35 deg 0 min 0 sec E (35)	263	A. Dreiseitl and H.E. Bockelman. 2003. Sources of spowdery mildew resistance in a wild barley collection. Genet Res Crop sEvol 50:345-350.
PI 354946	W90	Hordeum vulgare subsp. spontaneum (K. Koch) Thell. POACEAE			Israel	Northern	33 deg 5 min N (33.08333333)	35 deg 10 min 0 sec E (35.16666667)	175
PI 366430	W91	Hordeum vulgare subsp. spontaneum (K. Koch) Thell. POACEAE		26-Aug-1965	Afghanistan	Herat	34 deg 39 min 0 sec N (34.65)	62 deg 6 smin 0 sec E (62.1)	1494
PI 366431	W92	Hordeum vulgare subsp. spontaneum (K. Koch) Thell. POACEAE		29-Aug-1965	Afghanistan	Farah	32 deg 37 min 0 sec N (32.61666667)	62 deg 55 min 0 sec E (62.91666667)	1128	A. Dreiseitl and H.E. Bockelman. 2003. Sources of spowdery mildew resistance in a wild barley collection. Genet Res Crop sEvol 50:345-350.
PI 366446	W93	Hordeum vulgare subsp. spontaneum (K. Koch) Thell. POACEAE		08-Sep-1965	Afghanistan	Herat	34 deg 30 min 0 sec N (34.5)	63 deg 11 min E (63.18333333)	1707	A. Dreiseitl and H.E. Bockelman. 2003. Sources of spowdery mildew resistance in a wild barley collection. Genet Res Crop sEvol 50:345-350.
PI 391070	W94	Hordeum vulgare subsp. spontaneum (K. Koch) Thell. POACEAE			Israel	Northern	33 deg 1 min 42 ssec N (33.02833333)	35 deg 23 min 41 sec E (35.39472222)	897
PI 391074	W95	Hordeum vulgare subsp. spontaneum (K. Koch) Thell. POACEAE			Israel	Northern	32 deg 56 min N s(32.93333333)	35 deg 26 min E (35.43333333)	445	A. Dreiseitl and H.E. Bockelman. 2003. Sources of spowdery mildew resistance in a wild barley collection. Genet Res Crop sEvol 50:345-350.
PI 391079	W96	Hordeum vulgare subsp. spontaneum (K. Koch) Thell. POACEAE			Israel	Northern	32 deg 57 smin 30 sec N (32.95833333)	35 deg 27 min 30 sec E (35.45833333)	768
PI 391083	W97	Hordeum vulgare subsp. spontaneum (K. Koch) Thell. POACEAE			Israel	Northern	32 deg 58 min 0 sec N (32.96666667)	35 deg 29 min 40 sec E (35.49444444)	595	A. Dreiseitl and H.E. Bockelman. 2003. Sources of spowdery mildew resistance in a wild barley collection. Genet Res Crop sEvol 50:345-350.
PI 391090	W98	Hordeum vulgare subsp. spontaneum (K. Koch) Thell. POACEAE			Israel	Haifa	32 deg 43 min 0 sec N (32.71666667)	35 deg 3 min 46 sec E (35.06277778)	420	A. Dreiseitl and H.E. Bockelman. 2003. Sources of spowdery mildew resistance in a wild barley collection. Genet Res Crop sEvol 50:345-350.
PI 391094	W99	Hordeum vulgare subsp. spontaneum (K. Koch) Thell. POACEAE			Israel	Northern	32 sdeg 40 min 50 sec N (32.68055556)	35 deg 9 min 6 secs E (35.15166667)	59	A. Dreiseitl and H.E. Bockelman. 2003. Sources of spowdery mildew resistance in a wild barley collection. Genet Res Crop sEvol 50:345-350.
PI 391098	W100	Hordeum vulgare subsp. spontaneum (K. Koch) Thell. POACEAE			Israel	Central	32 deg 13 min 0 sec N (32.21666667)	34 deg 49 min 0 sec E (34.81666667)	31	A. Dreiseitl and H.E. Bockelman. 2003. Sources of spowdery mildew resistance in a wild barley collection. Genet Res Crop sEvol 50:345-350.
PI 391104	W101	Hordeum vulgare subsp. spontaneum (K. Koch) Thell. POACEAE			Israel	Tel Aviv	32 deg 7 min 0 sec N (32.11666667)	34 deg 47 min E (34.78333333)	10	A. Dreiseitl and H.E. Bockelman. 2003. Sources of spowdery mildew resistance in a wild barley collection. Genet Res Crop sEvol 50:345-350.
PI 401366	W102	Hordeum vulgare subsp. spontaneum (K. Koch) Thell. POACEAE		1972	Iran	Fars	29 deg 43 min 0 sec N (29.71666667)	51 deg 47 min E (51.78333333)	1277	A. Dreiseitl and H.E. Bockelman. 2003. Sources of spowdery mildew resistance in a wild barley collection. Genet Res Crop sEvol 50:345-350.
PI 401367	W103	Hordeum vulgare subsp. spontaneum (K. Koch) Thell. POACEAE		1972	Iran	Khuzestan	30 deg 21 min 33 sec N (30.35916667)	50 deg 47 min 33 sec E (50.7925)	727	A. Dreiseitl and H.E. Bockelman. 2003. Sources of spowdery mildew resistance in a wild barley collection. Genet Res Crop sEvol 50:345-350.
PI 401368	W104	Hordeum vulgare subsp. spontaneum (K. Koch) Thell. POACEAE		1972	Iran	Lorestan	33 deg 14 min N (33.23333333)	48 deg 34 min 0 sec E (48.56666667)	1645	A. Dreiseitl and H.E. Bockelman. 2003. Sources of spowdery mildew resistance in a wild barley collection. Genet Res Crop sEvol 50:345-350.
PI 401369	W105	Hordeum vulgare subsp. spontaneum (K. Koch) Thell. POACEAE		1972	Iran	Lorestan	33 deg 49 min 0 sec N (33.81666667)	48 deg 11 min E (48.18333333)	1900	A. Dreiseitl and H.E. Bockelman. 2003. Sources of spowdery mildew resistance in a wild barley collection. Genet Res Crop sEvol 50:345-350.
PI 401370	W106	Hordeum vulgare subsp. spontaneum (K. Koch) Thell. POACEAE		1972	Iran	Khorasan	35 deg 59 min N (35.98333333)	59 deg 29 mins E (59.48333333)	1400	A. Dreiseitl and H.E. Bockelman. 2003. Sources of spowdery mildew resistance in a wild barley collection. Genet Res Crop sEvol 50:345-350.
PI 401371	W107	Hordeum vulgare subsp. spontaneum (K. Koch) Thell. POACEAE		1972	Iran	Bakhtaran	34 deg 37 min 0 sec N (34.61666667)	46 deg 57 min 0 sec E (46.95)	1600	A. Dreiseitl and H.E. Bockelman. 2003. Sources of spowdery mildew resistance in a wild barley collection. Genet Res Crop sEvol 50:345-350.
PI 420910	W108	Hordeum vulgare subsp. spontaneum (K. Koch) Thell. POACEAE			Jordan	Jordan	31 deg 58 min 0 sec N (31.96666667)	35 deg 56 min E (35.93333333)	837	A. Dreiseitl and H.E. Bockelman. 2003. Sources of spowdery mildew resistance in a wild barley collection. Genet Res Crop sEvol 50:345-350.
PI 420911	W109	Hordeum vulgare subsp. spontaneum (K. Koch) Thell. POACEAE			Jordan	Jordan	32 deg 5 min N (32.08333333)	35 deg 43 min 0 sec E (35.71666667)	1075	A. Dreiseitl and H.E. Bockelman. 2003. Sources of spowdery mildew resistance in a wild barley collection. Genet Res Crop sEvol 50:345-350.
PI 466256	W111	Hordeum vulgare subsp. spontaneum (K. Koch) Thell. POACEAE			Lebanon	Nabatiye	33 deg 25 min 0 sec N (33.41666667)	35 deg 52 min 0 sec E (35.86666667)	2655	J.G. Moseman. et al. 1983. Resistance of Hordeum sspontaneum collected in Israel to infection with Erysiphe graminis shordei. Crop Sci 23:1115-1119.
PI 466257	W112	Hordeum vulgare subsp. spontaneum (K. Koch) Thell. POACEAE			Lebanon	Nabatiye	33 deg 25 min 0 sec N (33.41666667)	35 deg 52 min 0 sec E (35.86666667)	2655	J.G. Moseman. et al. 1983. Resistance of Hordeum sspontaneum collected in Israel to infection with Erysiphe graminis shordei. Crop Sci 23:1115-1119.
PI 466259	W113	Hordeum vulgare subsp. spontaneum (K. Koch) Thell. POACEAE			Lebanon	Nabatiye	33 deg 25 min 0 sec N (33.41666667)	35 deg 52 min 0 sec E (35.86666667)	2655	J.G. Moseman. et al. 1983. Resistance of Hordeum sspontaneum collected in Israel to infection with Erysiphe graminis shordei. Crop Sci 23:1115-1119.
PI 466260	W114	Hordeum vulgare subsp. spontaneum (K. Koch) Thell. POACEAE			Lebanon	Nabatiye	33 deg 25 min 0 sec N (33.41666667)	35 deg 52 min 0 sec E (35.86666667)	2655	J.G. Moseman. et al. 1983. Resistance of Hordeum sspontaneum collected in Israel to infection with Erysiphe graminis shordei. Crop Sci 23:1115-1119.
PI 466261	W115	Hordeum vulgare subsp. spontaneum (K. Koch) Thell. POACEAE			Lebanon	Nabatiye	33 deg 25 min 0 sec N (33.41666667)	35 deg 52 min 0 sec E (35.86666667)	2655	J.G. Moseman. et al. 1983. Resistance of Hordeum sspontaneum collected in Israel to infection with Erysiphe graminis shordei. Crop Sci 23:1115-1119.
PI 466262	W116	Hordeum vulgare subsp. spontaneum (K. Koch) Thell. POACEAE			Lebanon	Nabatiye	33 deg 25 min 0 sec N (33.41666667)	35 deg 52 min 0 sec E (35.86666667)	2655	J.G. Moseman. et al. 1983. Resistance of Hordeum sspontaneum collected in Israel to infection with Erysiphe graminis shordei. Crop Sci 23:1115-1119.
PI 466264	W117	Hordeum vulgare subsp. spontaneum (K. Koch) Thell. POACEAE			Lebanon	Nabatiye	33 deg 25 min 0 sec N (33.41666667)	35 deg 52 min 0 sec E (35.86666667)	2655	J.G. Moseman. et al. 1983. Resistance of Hordeum sspontaneum collected in Israel to infection with Erysiphe graminis shordei. Crop Sci 23:1115-1119.
PI 466265	W118	Hordeum vulgare subsp. spontaneum (K. Koch) Thell. POACEAE			Lebanon	Nabatiye	33 deg 25 min 0 sec N (33.41666667)	35 deg 52 min 0 sec E (35.86666667)	2655	J.G. Moseman. et al. 1983. Resistance of Hordeum sspontaneum collected in Israel to infection with Erysiphe graminis shordei. Crop Sci 23:1115-1119.
PI 466267	W119	Hordeum vulgare subsp. spontaneum (K. Koch) Thell. POACEAE			Lebanon	Nabatiye	33 deg 25 min 0 sec N (33.41666667)	35 deg 52 min 0 sec E (35.86666667)	2655	J.G. Moseman. et al. 1983. Resistance of Hordeum sspontaneum collected in Israel to infection with Erysiphe graminis shordei. Crop Sci 23:1115-1119.
PI 466269	W120	Hordeum vulgare subsp. spontaneum (K. Koch) Thell. POACEAE			Lebanon	Nabatiye	33 deg 25 min 0 sec N (33.41666667)	35 deg 52 min 0 sec E (35.86666667)	2655	J.G. Moseman. et al. 1983. Resistance of Hordeum sspontaneum collected in Israel to infection with Erysiphe graminis shordei. Crop Sci 23:1115-1119.
PI 466270	W121	Hordeum vulgare subsp. spontaneum (K. Koch) Thell. POACEAE			Lebanon	Nabatiye	33 deg 25 min 0 sec N (33.41666667)	35 deg 52 min 0 sec E (35.86666667)	2655	J.G. Moseman. et al. 1983. Resistance of Hordeum sspontaneum collected in Israel to infection with Erysiphe graminis shordei. Crop Sci 23:1115-1119.
PI 466275	W122	Hordeum vulgare subsp. spontaneum (K. Koch) Thell. POACEAE			Israel	Haifa	32 deg 24 min 0 sec N (32.4)	35 deg 0 min 0 sec E (35)	38	J.G. Moseman. et al. 1983. Resistance of Hordeum sspontaneum collected in Israel to infection with Erysiphe graminis shordei. Crop Sci 23:1115-1119.
PI 466276	W123	Hordeum vulgare subsp. spontaneum (K. Koch) Thell. POACEAE			Israel	Haifa	32 deg 24 min 0 sec N (32.4)	35 deg 0 min 0 sec E (35)	38	J.G. Moseman. et al. 1983. Resistance of Hordeum sspontaneum collected in Israel to infection with Erysiphe graminis shordei. Crop Sci 23:1115-1119.
PI 466281	W124	Hordeum vulgare subsp. spontaneum (K. Koch) Thell. POACEAE			Israel	Central	31 deg 53 min N (31.88333333)	34 deg 55 min 0 sec E (34.91666667)	107	J.G. Moseman. et al. 1983. Resistance of Hordeum sspontaneum collected in Israel to infection with Erysiphe graminis shordei. Crop Sci 23:1115-1119.
PI 466284	W125	Hordeum vulgare subsp. spontaneum (K. Koch) Thell. POACEAE			Israel	Central	31 deg 53 min N (31.88333333)	34 deg 55 min 0 sec E (34.91666667)	107	J.G. Moseman. et al. 1983. Resistance of Hordeum sspontaneum collected in Israel to infection with Erysiphe graminis shordei. Crop Sci 23:1115-1119.
PI 466287	W126	Hordeum vulgare subsp. spontaneum (K. Koch) Thell. POACEAE			Israel	Central	31 deg 53 min N (31.88333333)	34 deg 55 min 0 sec E (34.91666667)	107	J.G. Moseman. et al. 1983. Resistance of Hordeum sspontaneum collected in Israel to infection with Erysiphe graminis shordei. Crop Sci 23:1115-1119.
PI 466293	W127	Hordeum vulgare subsp. spontaneum (K. Koch) Thell. POACEAE			Israel	Central	31 deg 53 min N (31.88333333)	34 deg 55 min 0 sec E (34.91666667)	107	J.G. Moseman. et al. 1983. Resistance of Hordeum sspontaneum collected in Israel to infection with Erysiphe graminis shordei. Crop Sci 23:1115-1119.
PI 466298	W128	Hordeum vulgare subsp. spontaneum (K. Koch) Thell. POACEAE			Israel	Central	31 deg 53 min N (31.88333333)	34 deg 55 min 0 sec E (34.91666667)	107	J.G. Moseman. et al. 1983. Resistance of Hordeum sspontaneum collected in Israel to infection with Erysiphe graminis shordei. Crop Sci 23:1115-1119.
PI 466303	W129	Hordeum vulgare subsp. spontaneum (K. Koch) Thell. POACEAE			Israel	Central	31 deg 53 min N (31.88333333)	34 deg 55 min 0 sec E (34.91666667)	107	J.G. Moseman. et al. 1983. Resistance of Hordeum sspontaneum collected in Israel to infection with Erysiphe graminis shordei. Crop Sci 23:1115-1119.
PI 466305	W130	Hordeum vulgare subsp. spontaneum (K. Koch) Thell. POACEAE			Israel	Southern	31 deg 4 min 0 sec N (31.06666667)	34 deg 51 min 0 sec E (34.85)	368	J.G. Moseman. et al. 1983. Resistance of Hordeum sspontaneum collected in Israel to infection with Erysiphe graminis shordei. Crop Sci 23:1115-1119.
PI 466312	W131	Hordeum vulgare subsp. spontaneum (K. Koch) Thell. POACEAE			Israel	Southern	31 deg 4 min 0 sec N (31.06666667)	34 deg 51 min 0 sec E (34.85)	368	J.G. Moseman. et al. 1983. Resistance of Hordeum sspontaneum collected in Israel to infection with Erysiphe graminis shordei. Crop Sci 23:1115-1119.
PI 466320	W132	Hordeum vulgare subsp. spontaneum (K. Koch) Thell. POACEAE			Israel	Haifa	32 deg 41 min N (32.68333333)	34 deg 56 min E (34.93333333)	5	J.G. Moseman. et al. 1983. Resistance of Hordeum sspontaneum collected in Israel to infection with Erysiphe graminis shordei. Crop Sci 23:1115-1119.
PI 466324	W133	Hordeum vulgare subsp. spontaneum (K. Koch) Thell. POACEAE			Israel	Haifa	32 deg 41 min N (32.68333333)	34 deg 56 min E (34.93333333)	5	J.G. Moseman. et al. 1983. Resistance of Hordeum sspontaneum collected in Israel to infection with Erysiphe graminis shordei. Crop Sci 23:1115-1119.
PI 466331	W134	Hordeum vulgare subsp. spontaneum (K. Koch) Thell. POACEAE			Israel	Haifa	32 deg 41 min N (32.68333333)	34 deg 56 min E (34.93333333)	5	J.G. Moseman. et al. 1983. Resistance of Hordeum sspontaneum collected in Israel to infection with Erysiphe graminis shordei. Crop Sci 23:1115-1119.
PI 466340	W135	Hordeum vulgare subsp. spontaneum (K. Koch) Thell. POACEAE			Israel	Haifa	32 deg 41 min N (32.68333333)	34 deg 56 min E (34.93333333)	5	J.G. Moseman. et al. 1983. Resistance of Hordeum sspontaneum collected in Israel to infection with Erysiphe graminis shordei. Crop Sci 23:1115-1119.
PI 466347	W136	Hordeum vulgare subsp. spontaneum (K. Koch) Thell. POACEAE			Israel	Southern	31 deg 40 min 0 sec N (31.66666667)	34 deg 35 min E (34.58333333)	33	J.G. Moseman. et al. 1983. Resistance of Hordeum sspontaneum collected in Israel to infection with Erysiphe graminis shordei. Crop Sci 23:1115-1119.
PI 466353	W137	Hordeum vulgare subsp. spontaneum (K. Koch) Thell. POACEAE			Israel	Southern	31 deg 40 min 0 sec N (31.66666667)	34 deg 35 min E (34.58333333)	33	J.G. Moseman. et al. 1983. Resistance of Hordeum sspontaneum collected in Israel to infection with Erysiphe graminis shordei. Crop Sci 23:1115-1119.
PI 466364	W138	Hordeum vulgare subsp. spontaneum (K. Koch) Thell. POACEAE			Israel	Southern	31 deg 40 min 0 sec N (31.66666667)	34 deg 35 min E (34.58333333)	33	J.G. Moseman. et al. 1983. Resistance of Hordeum sspontaneum collected in Israel to infection with Erysiphe graminis shordei. Crop Sci 23:1115-1119.
PI 466372	W139	Hordeum vulgare subsp. spontaneum (K. Koch) Thell. POACEAE			Israel	Southern	31 deg 40 min 0 sec N (31.66666667)	34 deg 35 min E (34.58333333)	33	J.G. Moseman. et al. 1983. Resistance of Hordeum sspontaneum collected in Israel to infection with Erysiphe graminis shordei. Crop Sci 23:1115-1119.
PI 466378	W140	Hordeum vulgare subsp. spontaneum (K. Koch) Thell. POACEAE			Israel	West Bank	31 deg 52 min 0 sec N (31.86666667)	35 deg 27 min 0 sec E (35.45)	-233	J.G. Moseman. et al. 1983. Resistance of Hordeum sspontaneum collected in Israel to infection with Erysiphe graminis shordei. Crop Sci 23:1115-1119.
PI 466386	W141	Hordeum vulgare subsp. spontaneum (K. Koch) Thell. POACEAE			Israel	West Bank	31 deg 52 min 0 sec N (31.86666667)	35 deg 27 min 0 sec E (35.45)	-233	J.G. Moseman. et al. 1983. Resistance of Hordeum sspontaneum collected in Israel to infection with Erysiphe graminis shordei. Crop Sci 23:1115-1119.
PI 466393	W142	Hordeum vulgare subsp. spontaneum (K. Koch) Thell. POACEAE			Israel	Northern	32 deg 52 min 0 sec N (32.86666667)	35 deg 32 min E (35.53333333)	-203	J.G. Moseman. et al. 1983. Resistance of Hordeum sspontaneum collected in Israel to infection with Erysiphe graminis shordei. Crop Sci 23:1115-1119.
PI 466397	W143	Hordeum vulgare subsp. spontaneum (K. Koch) Thell. POACEAE			Israel	Northern	32 deg 52 min 0 sec N (32.86666667)	35 deg 32 min E (35.53333333)	-203	J.G. Moseman. et al. 1983. Resistance of Hordeum sspontaneum collected in Israel to infection with Erysiphe graminis shordei. Crop Sci 23:1115-1119.
PI 466405	W144	Hordeum vulgare subsp. spontaneum (K. Koch) Thell. POACEAE			Israel	Northern	32 deg 52 min 0 sec N (32.86666667)	35 deg 32 min E (35.53333333)	-203	J.G. Moseman. et al. 1983. Resistance of Hordeum sspontaneum collected in Israel to infection with Erysiphe graminis shordei. Crop Sci 23:1115-1119.
PI 466412	W145	Hordeum vulgare subsp. spontaneum (K. Koch) Thell. POACEAE			Israel	Northern	32 deg 52 min 0 sec N (32.86666667)	35 deg 32 min E (35.53333333)	-203	J.G. Moseman. et al. 1983. Resistance of Hordeum sspontaneum collected in Israel to infection with Erysiphe graminis shordei. Crop Sci 23:1115-1119.
PI 466420	W146	Hordeum vulgare subsp. spontaneum (K. Koch) Thell. POACEAE			Israel	Northern	32 deg 52 min 0 sec N (32.86666667)	35 deg 32 min E (35.53333333)	-203	J.G. Moseman. et al. 1983. Resistance of Hordeum sspontaneum collected in Israel to infection with Erysiphe graminis shordei. Crop Sci 23:1115-1119.
PI 466428	W147	Hordeum vulgare subsp. spontaneum (K. Koch) Thell. POACEAE			Israel	West Bank	32 deg 21 min 0 sec N (32.35)	35 deg 31 min 0 sec E (35.51666667)	-184	J.G. Moseman. et al. 1983. Resistance of Hordeum sspontaneum collected in Israel to infection with Erysiphe graminis shordei. Crop Sci 23:1115-1119.
PI 466438	W148	Hordeum vulgare subsp. spontaneum (K. Koch) Thell. POACEAE			Israel	West Bank	32 deg 21 min 0 sec N (32.35)	35 deg 31 min 0 sec E (35.51666667)	-184	J.G. Moseman. et al. 1983. Resistance of Hordeum sspontaneum collected in Israel to infection with Erysiphe graminis shordei. Crop Sci 23:1115-1119.
PI 466443	W149	Hordeum vulgare subsp. spontaneum (K. Koch) Thell. POACEAE			Israel	West Bank	32 deg 21 min 0 sec N (32.35)	35 deg 31 min 0 sec E (35.51666667)	-184	J.G. Moseman. et al. 1983. Resistance of Hordeum sspontaneum collected in Israel to infection with Erysiphe graminis shordei. Crop Sci 23:1115-1119.
PI 466456	W150	Hordeum vulgare subsp. spontaneum (K. Koch) Thell. POACEAE			Israel	Northern	32 deg 58 min 0 sec N (32.96666667)	35 deg 32 min E (35.53333333)	549	J.G. Moseman. et al. 1983. Resistance of Hordeum sspontaneum collected in Israel to infection with Erysiphe graminis shordei. Crop Sci 23:1115-1119.
PI 466461	W151	Hordeum vulgare subsp. spontaneum (K. Koch) Thell. POACEAE			Israel	Northern	32 deg 58 min 0 sec N (32.96666667)	35 deg 32 min E (35.53333333)	549	J.G. Moseman. et al. 1983. Resistance of Hordeum sspontaneum collected in Israel to infection with Erysiphe graminis shordei. Crop Sci 23:1115-1119.
PI 466471	W152	Hordeum vulgare subsp. spontaneum (K. Koch) Thell. POACEAE			Israel	Northern	33 deg 1 min 0 sec N (33.01666667)	35 deg 37 min 0 sec E (35.61666667)	127	J.G. Moseman. et al. 1983. Resistance of Hordeum sspontaneum collected in Israel to infection with Erysiphe graminis shordei. Crop Sci 23:1115-1119.
PI 466475	W153	Hordeum vulgare subsp. spontaneum (K. Koch) Thell. POACEAE			Israel	Northern	33 deg 1 min 0 sec N (33.01666667)	35 deg 37 min 0 sec E (35.61666667)	127	J.G. Moseman. et al. 1983. Resistance of Hordeum sspontaneum collected in Israel to infection with Erysiphe graminis shordei. Crop Sci 23:1115-1119.
PI 466483	W154	Hordeum vulgare subsp. spontaneum (K. Koch) Thell. POACEAE			Israel	Northern	33 deg 1 min 0 sec N (33.01666667)	35 deg 37 min 0 sec E (35.61666667)	127	J.G. Moseman. et al. 1983. Resistance of Hordeum sspontaneum collected in Israel to infection with Erysiphe graminis shordei. Crop Sci 23:1115-1119.
PI 651248	W179	Hordeum vulgare subsp. spontaneum (K. Koch) Thell. POACEAE		13-Jun-2002	Turkmenistan	Turkmenistan	35 deg 47 min 11 sec N (35.78638889)	61 deg 27 min 46 sec E (61.46277778)	756
PI 662052	W180	Hordeum vulgare subsp. spontaneum (K. Koch) Thell. POACEAE		18-Jul-2004	Tajikistan	Tajikistan	37 deg 56 min 26 ssec N (37.94055556)	69 deg 34 min 31 sec E (69.57527778)	630
PI 662054	W181	Hordeum vulgare subsp. spontaneum (K. Koch) Thell. POACEAE		28-May-2002	Turkmenistan	Turkmenistan	38 deg 27 min 7 sec N (38.45194444)	56 deg 32 min 24 sec E (56.54)	490
PI 662057	W182	Hordeum vulgare subsp. spontaneum (K. Koch) Thell. POACEAE		29-May-2002	Turkmenistan	Turkmenistan	38 deg 25 min 18 sec N (38.42166667)	56 deg 27 min 39 sec E (56.46083333)	450
PI 662059	W183	Hordeum vulgare subsp. spontaneum (K. Koch) Thell. POACEAE		29-May-2002	Turkmenistan	Turkmenistan	38 deg 24 min 43 sec N (38.41194444)	56 deg 29 min 39 sec E (56.49416667)	477
PI 662061	W184	Hordeum vulgare subsp. spontaneum (K. Koch) Thell. POACEAE		29-May-2002	Turkmenistan	Turkmenistan	38 deg 22 min 18 sec N (38.37166667)	56 deg 34 min 39 sec E (56.5775)	882
PI 662071	W185	Hordeum vulgare subsp. spontaneum (K. Koch) Thell. POACEAE		03-Jun-2002	Turkmenistan	Turkmenistan	38 deg 19 min 15 sec N (38.32083333)	55 deg 52 min 34 sec E (55.87611111)	170
PI 662073	W186	Hordeum vulgare subsp. spontaneum (K. Koch) Thell. POACEAE		04-Jun-2002	Turkmenistan	Turkmenistan	38 deg 17 min 18 sec N (38.28833333)	56 deg 17 min 5 sec E (56.28472222)	823
PI 662074	W187	Hordeum vulgare subsp. spontaneum (K. Koch) Thell. POACEAE		04-Jun-2002	Turkmenistan	Turkmenistan	38 deg 16 min 15 sec N (38.27083333)	56 deg 18 min 26 sec E (56.30722222)	1083
PI 662075	W188	Hordeum vulgare subsp. spontaneum (K. Koch) Thell. POACEAE		05-Jun-2002	Turkmenistan	Turkmenistan	38 deg 31 min 9 sec N (38.51916667)	56 deg 23 min 28 sec E (56.39111111)	934
PI 662077	W189	Hordeum vulgare subsp. spontaneum (K. Koch) Thell. POACEAE		06-Jun-2002	Turkmenistan	Turkmenistan	38 deg 38 min 21 sec N (38.63916667)	56 deg 42 min 13 sec E (56.70361111)	884
PI 662080	W190	Hordeum vulgare subsp. spontaneum (K. Koch) Thell. POACEAE		21-Jun-2006	Tajikistan	Khujand	39s deg 48 min 4 sec N (39.80111111)	68 deg 53 min 35 sec E (68.89305556)	1373
PI 662109	W191	Hordeum vulgare subsp. spontaneum (K. Koch) Thell. POACEAE		28-Jun-2006	Tajikistan	Khujand	40 deg 7 min 30 sec N s(40.125)	69 deg 13 min 57 sec E (69.2325)	479
PI 662136	W193	Hordeum vulgare subsp. spontaneum (K. Koch) Thell. POACEAE		02-Jun-2005	Turkey	Urfa	37 deg 13 min 26 sec N s(37.22388889)	39 deg 28 min 4 sec E (39.46777778)	500
PI 662137	W194	Hordeum vulgare subsp. spontaneum (K. Koch) Thell. POACEAE		02-Jun-2005	Turkey	Urfa	37 deg 2s min 5 sec N (37.03472222)	39 deg 57 min 16 sec E (39.95444444)	450
PI 662139	W195	Hordeum vulgare subsp. spontaneum (K. Koch) Thell. POACEAE		03-Jun-2005	Turkey	Urfa	36 deg 49 min 43 sec N (36.82861111)	39 deg 54 min 38 sec E (39.91055556)	390
PI 662140	W196	Hordeum vulgare subsp. spontaneum (K. Koch) Thell. POACEAE		03-Jun-2005	Turkey	Urfa	36 deg 49 min 42 sec N (36.82833333)	39 deg 45 min 44 sec E (39.76222222)	450
PI 662141	W197	Hordeum vulgare subsp. spontaneum (K. Koch) Thell. POACEAE		03-Jun-2005	Turkey	Urfa	36 deg 52 mins 39 sec N (36.8775)	39 deg 39 min 30 sec E (39.65833333)	450
PI 662142	W198	Hordeum vulgare subsp. spontaneum (K. Koch) Thell. POACEAE		03-Jun-2005	Turkey	Urfa	36 deg 53 smin 22 sec N (36.88944444)	39 deg 37 min 50 sec E (39.63055556)	480
PI 662143	W199	Hordeum vulgare subsp. spontaneum (K. Koch) Thell. POACEAE		03-Jun-2005	Turkey	Urfa	36 deg 49 min 13 sec N (36.82027778)	39 deg 57 min 15 sec E (39.95416667)	390
PI 662146	W200	Hordeum vulgare subsp. spontaneum (K. Koch) Thell. POACEAE		03-Jun-2005	Turkey	Urfa	36 deg 54 min 54 sec N (36.915)	40 deg 1 min 38 sec E (40.02722222)	390
PI 662147	W201	Hordeum vulgare subsp. spontaneum (K. Koch) Thell. POACEAE		04-Jun-2005	Turkey	Urfa	37 deg 3 min 57 sec N (37.06583333)	39 deg 53 min 28 sec E (39.89111111)	480
PI 662150	W202	Hordeum vulgare subsp. spontaneum (K. Koch) Thell. POACEAE		04-Jun-2005	Turkey	Mardin	37 deg 9 min 3 sec N (37.15083333)	40 deg 50 min 19 sec E (40.83861111)	510
PI 662152	W203	Hordeum vulgare subsp. spontaneum (K. Koch) Thell. POACEAE		04-Jun-2005	Turkey	Mardin	37 deg 8 min 9 sec N (37.13583333)	41 deg 14 min 26 sec E (41.24055556)	540
PI 662154	W204	Hordeum vulgare subsp. spontaneum (K. Koch) Thell. POACEAE		04-Jun-2005	Turkey	Mardin	37 deg 11 min 26 sec N (37.19055556)	41 deg 17 min 26 sec E (41.29055556)	570
PI 662156	W205	Hordeum vulgare subsp. spontaneum (K. Koch) Thell. POACEAE		04-Jun-2005	Turkey	Mardin	37 deg 16 min 36 sec N (37.27666667)	41 deg 21 min 33 sec E (41.35916667)	930
PI 662157	W206	Hordeum vulgare subsp. spontaneum (K. Koch) Thell. POACEAE		04-Jun-2005	Turkey	Mardin	37 deg 24 min 49 sec N (37.41361111)	41 deg 22 min 45 sec E (41.37916667)	930
PI 662159	W207	Hordeum vulgare subsp. spontaneum (K. Koch) Thell. POACEAE		05-Jun-2005	Turkey	Mardin	37 deg 14 smin 21 sec N (37.23916667)	40 deg 40 min 52 sec E s(40.68111111)	540
PI 662161	W208	Hordeum vulgare subsp. spontaneum (K. Koch) Thell. POACEAE		05-Jun-2005	Turkey	Mardin	37 deg 16 min 45 sec N (37.27916667)	40 deg 44 min 27 sec E (40.74083333)	630
PI 662162	W209	Hordeum vulgare subsp. spontaneum (K. Koch) Thell. POACEAE		05-Jun-2005	Turkey	Mardin	37 degs 18 min 27 sec N (37.3075)	40 deg 42 min 37 sec E s(40.71027778)	750
PI 662163	W210	Hordeum vulgare subsp. spontaneum (K. Koch) Thell. POACEAE		05-Jun-2005	Turkey	Mardin	37 deg 20 min 20 sec N (37.33888889)	40 deg 41 min 12 sec E (40.68666667)	900
PI 662165	W211	Hordeum vulgare subsp. spontaneum (K. Koch) Thell. POACEAE		05-Jun-2005	Turkey	Mardin	37 deg 26 min 39 sec N (37.44416667)	40 deg 38 min 25 sec E (40.64027778)	990
PI 662167	W212	Hordeum vulgare subsp. spontaneum (K. Koch) Thell. POACEAE		05-Jun-2005	Turkey	Diyarbakir	37 deg 40 min 1 sec N (37.66694444)	40 deg 28 min 3 sec E (40.4675)	720
PI 662168	W213	Hordeum vulgare subsp. spontaneum (K. Koch) Thell. POACEAE		05-Jun-2005	Turkey	Diyarbakir	37 deg 49 min 50 sec N (37.83055556)	40 deg 17 min 8 sec E (40.28555556)	570
PI 662170	W214	Hordeum vulgare subsp. spontaneum (K. Koch) Thell. POACEAE		06-Jun-2005	Turkey	Diyarbakir	37 deg 48 min 22 sec N (37.80611111)	40 deg 23 min 53 sec E (40.39805556)	570
PI 662172	W215	Hordeum vulgare subsp. spontaneum (K. Koch) Thell. POACEAE		06-Jun-2005	Turkey	Diyarbakir	37 deg 52 min 31 sec N (37.87527778)	40 deg 56 min 33 sec E (40.9425)	570
PI 662174	W216	Hordeum vulgare subsp. spontaneum (K. Koch) Thell. POACEAE		06-Jun-2005	Turkey	Diyarbakir	38 deg 5 min 21 sec N (38.08916667)	40 deg 57 min 34 sec E (40.95944444)	780
PI 662175	W217	Hordeum vulgare subsp. spontaneum (K. Koch) Thell. POACEAE		06-Jun-2005	Turkey	Diyarbakir	37 deg 56 min 36 sec N (37.94333333)	40 deg 15 min 23 sec E (40.25638889)	660
PI 662177	W218	Hordeum vulgare subsp. spontaneum (K. Koch) Thell. POACEAE		07-Jun-2005	Turkey	Diyarbakir	37 deg 51 min 19 sec N s(37.85527778)	39 deg 48 min 59 sec E (39.81638889)	1140
PI 662178	W219	Hordeum vulgare subsp. spontaneum (K. Koch) Thell. POACEAE		07-Jun-2005	Turkey	Urfa	37 deg 47 min 8 sec N (37.78555556)	39 deg 45 min 28 sec E (39.75777778)	1260
PI 662181	W220	Hordeum vulgare subsp. spontaneum (K. Koch) Thell. POACEAE		07-Jun-2005	Turkey	Urfa	37 deg s 44 min 46 sec N (37.74611111)	39 deg 39 min 41 sec E s(39.66138889)	1170
PI 662182	W221	Hordeum vulgare subsp. spontaneum (K. Koch) Thell. POACEAE		07-Jun-2005	Turkey	Urfa	37 deg 43 min 7 sec N (37.71861111)	39 deg 35 min 11 sec E (39.58638889)	1050
PI 662183	W222	Hordeum vulgare subsp. spontaneum (K. Koch) Thell. POACEAE		07-Jun-2005	Turkey	Urfa	37 deg 43 min 5 sec N (37.71805556)	39 deg 19 min 37 sec E (39.32694444)	720
PI 662184	W223	Hordeum vulgare subsp. spontaneum (K. Koch) Thell. POACEAE		07-Jun-2005	Turkey	Urfa	37 deg 29 min 32 sec N (37.49222222)	39 deg 22 min 59 sec E (39.38305556)	650
PI 662185	W224	Hordeum vulgare subsp. spontaneum (K. Koch) Thell. POACEAE		08-Jun-2005	Turkey	Urfa	37 deg 16 min 8 sec N (37.26888889)	38 deg 45 min 55 sec E (38.76527778)	690
PI 662186	W225	Hordeum vulgare subsp. spontaneum (K. Koch) Thell. POACEAE		08-Jun-2005	Turkey	Urfa	37 deg 19 min 3 sec N (37.3175)	38 deg 35 min 53 sec E s(38.59805556)	690
PI 662187	W226	Hordeum vulgare subsp. spontaneum (K. Koch) Thell. POACEAE		08-Jun-2005	Turkey	Urfa	37 deg 19 min 3 sec N (37.3175)	38 deg 35 min 53 sec E s(38.59805556)	694
PI 662188	W227	Hordeum vulgare subsp. spontaneum (K. Koch) Thell. POACEAE		08-Jun-2005	Turkey	Adiyaman	37 deg 36 min 27 sec N (37.6075)	38 deg 13 min 39 sec E (38.2275)	630
PI 662189	W228	Hordeum vulgare subsp. spontaneum (K. Koch) Thell. POACEAE		08-Jun-2005	Turkey	Adiyaman	37 deg 46 min 12 sec N (37.77)	38 deg 21 min 5 sec E s(38.35138889)	570
PI 662190	W229	Hordeum vulgare subsp. spontaneum (K. Koch) Thell. POACEAE		08-Jun-2005	Turkey	Adiyaman	37 deg 45 min 6 sec N (37.75166667)	38 deg 27 min 48 sec E (38.46333333)	660
PI 662193	W230	Hordeum vulgare subsp. spontaneum (K. Koch) Thell. POACEAE		09-Jun-2005	Turkey	Urfa	37 deg 4 min 9 sec N (37.06916667)	38 deg 22 min 42 sec E (38.37833333)	570
PI 662194	W231	Hordeum vulgare subsp. spontaneum (K. Koch) Thell. POACEAE		09-Jun-2005	Turkey	Urfa	37 deg 3 min 2 sec N (37.05055556)	38 deg 15 min 12 sec E (38.25333333)	660
PI 662196	W232	Hordeum vulgare subsp. spontaneum (K. Koch) Thell. POACEAE		09-Jun-2005	Turkey	Gaziantep	36 deg 55 min 21 sec N (36.9225)	37 deg 23 min 17 sec E (37.38805556)	780
PI 662197	W233	Hordeum vulgare subsp. spontaneum (K. Koch) Thell. POACEAE		09-Jun-2005	Turkey	Gaziantep	36 deg 54 min 8 sec N (36.90222222)	37 deg 21 min 20 sec E (37.35555556)	690
PI 662198	W234	Hordeum vulgare subsp. spontaneum (K. Koch) Thell. POACEAE		10-Jun-2005	Turkey	Gaziantep	36 deg 56 min 59 sec N (36.94972222)	37 deg 30 min 54 sec E (37.515)	690
PI 662199	W235	Hordeum vulgare subsp. spontaneum (K. Koch) Thell. POACEAE		10-Jun-2005	Turkey	Gaziantep	36 deg 52 min 52 sec N (36.88111111)	37 deg 35 min 24 sec E (37.59)	570
PI 662201	W236	Hordeum vulgare subsp. spontaneum (K. Koch) Thell. POACEAE		10-Jun-2005	Turkey	Gaziantep	36 deg 53 min 35 sec N s(36.89305556)	37 deg 21 min 26 sec E (37.35722222)	690
PI 662202	W237	Hordeum vulgare subsp. spontaneum (K. Koch) Thell. POACEAE		10-Jun-2005	Turkey	Gaziantep	36 deg 52 min 18 ssec N (36.87166667)	37 deg 20 min 50 sec E (37.34722222)	690
PI 662204	W238	Hordeum vulgare subsp. spontaneum (K. Koch) Thell. POACEAE		11-Jun-2005	Turkey	Gaziantep	37 deg 11 min 38 sec N (37.19388889)	37 deg 27 min 39 sec E (37.46083333)	840
PI 662206	W240	Hordeum vulgare subsp. spontaneum (K. Koch) Thell. POACEAE		11-Jun-2005	Turkey	Gaziantep	37s deg 17 min 55 sec N (37.29861111)	37 deg 34 min 11 sec E (37.56972222)	540
PI 662208	W241	Hordeum vulgare subsp. spontaneum (K. Koch) Thell. POACEAE		11-Jun-2005	Turkey	Gaziantep	37 deg 21 min 49 sec N (37.36361111)	37 deg 32 min 19 sec E (37.53861111)	900
PI 662211	W242	Hordeum vulgare subsp. spontaneum (K. Koch) Thell. POACEAE		11-Jun-2005	Turkey	Gaziantep	37 deg 22 min 14 sec N (37.37055556)	37 deg 33 min 3 sec E (37.55083333)	750
PI 662212	W243	Hordeum vulgare subsp. spontaneum (K. Koch) Thell. POACEAE		12-Jun-2005	Turkey	Gaziantep	37 deg 15 min 32 sec N (37.25888889)	37 deg 13 min 36 sec E (37.22666667)	930
PI 662214	W244	Hordeum vulgare subsp. spontaneum (K. Koch) Thell. POACEAE		12-Jun-2005	Turkey	Gaziantep	37 deg 5 min 27 sec N (37.09083333)	36 deg 38 min 35 sec E (36.64305556)	540
PI 662215	W245	Hordeum vulgare subsp. spontaneum (K. Koch) Thell. POACEAE		13-Jun-2005	Turkey	Maras	37 deg 31 min 8 sec N (37.51888889)	36 deg 59 min 42 sec E (36.995)	540
PI 662217	W246	Hordeum vulgare subsp. spontaneum (K. Koch) Thell. POACEAE		13-Jun-2005	Turkey	Maras	37 sdeg 42 min 37 sec N (37.71027778)	36 deg 41 min 28 secs E (36.69111111)	900
PI 662218	W247	Hordeum vulgare subsp. spontaneum (K. Koch) Thell. POACEAE		14-Jun-2005	Turkey	Hatay	36 deg 31 min 9 sec N (36.51916667)	36 deg 22 min 34 sec E (36.37611111)	120
PI 662220	W248	Hordeum vulgare subsp. spontaneum (K. Koch) Thell. POACEAE		14-Jun-2005	Turkey	Hatay	36 deg 14 min 49 sec N (36.24694444)	36 deg 22 min 38 sec E (36.37722222)	90
