# Supplementary material for: Diversity of a wall-associated kinase gene in wild and cultivated barley
Source: PLoS One. 2019 Jun 27;14(6):e0218526. doi: 10.1371/journal.pone.0218526 (PMC6597065; doi:10.1371/journal.pone.0218526)
Supplement: S2 Table — (XLSX) [file pone.0218526.s005.xlsx]

## Sheet: S2 Table
S2 Table. SNPs and other variants in the HvWAK1 sequence.
Designation	Region	Nucleotide position	Consensus	Variant
SNP1	Upstream	93	C	T
INDEL1	Upstream	110-125	AAGGTGTCACTGAAGA	–
SNP2	Upstream	251	G	A
SNP3	Upstream	259	A	G
SNP4	Upstream	273	C	T
SNP5	Upstream	333	A	G
SNP6	Upstream	400	T	C
SNP7	Upstream	450	C	G
SNP8	Upstream	467	T	C
SNP9	Upstream	482	G	A
SNP10	Upstream	487	G	A
SNP11	Upstream	496	G	A
SNP12	Upstream	499	C	T
SNP13	Upstream	501	C	T
SNP14	Upstream	506	G	A
SNP15	Upstream	507	G	A
SNP16	Upstream	509	G	A
SNP17	Upstream	511	T	C
SNP18	Upstream	512	G	A
SNP19	Upstream	520	C	T
SNP20	Upstream	525	G	A or C
SNP21	Upstream	528	C	G
SNP22	Upstream	556	C	A
SNP23	Upstream	562	G	A
SNP24	Upstream	592	C	T
SNP25	Upstream	618	C	T
SNP26	Upstream	641	C	T
SNP27	Upstream	650	C	T
SNP28	Upstream	738	G	A or T
SNP29	Upstream	757	T	C
SNP30	Upstream	772	G	A
SNP31	Upstream	876	C	A
SNP32	Upstream	894	C	T
SNP33	Upstream	1012	A	G
SNP34	Exon 1.	1075	A	C
STR1	Exon 1.	1100-1117	(GCGGCT)3	(GCGGCT)2–4
SNP35	Exon 1.	1104	C	T
SNP36	Exon 1.	1115	G	C or –
STR2	Exon 1.	1128-1139	(AAGGGG)2	(AAGGGG)2–4
SNP37	Exon 1.	1439	G	C
SNP38	Exon 1.	1967	G	A
SNP39	Intron 1.	2047	C	T
SNP40	Intron 1.	2048	T	C
SNP41	Intron 1.	2088	G	C
STR3	Intron 1.	2104-2117	(GA)7	(GA)5–12
SNP42	Intron 1.	2119	T	A or –
SNP43	Intron 1.	2136	T	G
SNP44	Intron 1.	2140	G	A
STR4	Intron 1.	2141-2156	(TACA)4	(TACA)4–9
SNP45	Intron 1.	2144	A	G
SNP46	Intron 1.	2156.1	–	A or G
SNP47	Intron 1.	2186	A	G
SNP48	Intron 1.	2207	C	T
SNP49	Exon 2.	2298	G	A
SNP50	Exon 2.	2334	C	T
SNP51	Exon 2.	2335	A	T
SNP52	Intron 2.	2386	A	G
SNP53	Intron 2.	2411	G	C
SNP54	Intron 2.	2417	A	G
SNP55	Intron 2.	2502	T	C
SNP56	Intron 2.	2525	T	G
SNP57	Intron 2.	2526	C	T
SNP58	Exon 3.	2608	G	A
SNP59	Exon 3.	2773	G	T
SNP60	Exon 3.	2788	G	A
SNP61	Exon 3.	2809	A	C
SNP62	Exon 3.	2874	G	A
SNP63	Exon 3.	2875	T	G
SNP64	Exon 3.	2881	T	C
SNP65	Exon 3.	3184	C	T
SNP66	Exon 3.	3311	A	C
SNP67	Exon 3.	3511	T	C
SNP68	Exon 3.	3539	C	T
SNP69	Downstream	3601	C	T
