# Supplementary material for: Diversity of a wall-associated kinase gene in wild and cultivated barley
Source: PLoS One. 2019 Jun 27;14(6):e0218526. doi: 10.1371/journal.pone.0218526 (PMC6597065; doi:10.1371/journal.pone.0218526)
Supplement: S3 Table — (XLSX) [file pone.0218526.s006.xlsx]

## Sheet: S3 Table
S3 Table. Variant identities for all haplotypes.
Haplotype	SNP1	INDEL1	SNP2	SNP3	SNP4	SNP5	SNP6	SNP7	SNP8	SNP9	SNP10	SNP11	SNP12	SNP13	SNP14	SNP15	SNP16	SNP17	SNP18	SNP19	SNP20	SNP21	SNP22	SNP23	SNP24	SNP25	SNP26	SNP27	SNP28	SNP29	SNP30	SNP31	SNP32	SNP33	SNP34	STR1a	SNP35	SNP36	STR2	SNP37	SNP38	SNP39	SNP40	SNP41	STR3b	SNP42	SNP43	SNP44	STR4
1	T	deletion	G	A	C	A	C	C	T	G	G	G	C	C	G	G	G	C	G	C	G	C	C	G	C	T	C	C	A	T	G	C	T	A	A	2	C	–	3	G	G	C	C	C	6,7	T	G	A	9
2	C	insertion	A	A	T	A	C	G	C	G	G	G	C	C	G	A	G	T	G	C	G	C	C	G	C	C	C	C	G	T	G	C	C	A	A	3	C	G	2	G	G	C	T	G	6,7	T	T	G	5
3	C	insertion	G	A	C	A	T	C	T	G	G	G	C	C	G	G	G	T	G	C	G	C	C	G	C	C	C	C	G	T	G	C	C	A	A	3	C	G	2	G	G	C	T	G	12	T	T	G	4
4	C	insertion	G	G	C	G	T	C	C	A	G	G	C	T	G	G	G	T	G	T	G	G	A	A	C	C	T	C	G	T	G	A	C	G	C	4	C	G	2	G	A	C	T	G	8	T	T	G	4
5	C	insertion	G	A	C	A	T	C	T	G	G	G	C	C	G	G	A	C	G	C	G	C	C	G	C	C	C	C	A	T	A	C	T	A	A	3	C	G	2	C	G	C	T	G	9,10	T	T	G	4
6	C	insertion	G	G	C	G	T	C	T	A	G	G	C	C	G	A	G	T	G	T	G	C	A	G	C	C	C	T	G	T	G	C	C	G	A	2*	T	–	4	G	A	C	T	G	8	T	T	G	4
7	C	insertion	G	A	C	A	T	C	T	G	G	G	C	C	G	G	G	C	G	C	G	C	C	G	C	C	C	C	G	T	G	C	C	A	A	4	C	G	2	G	G	C	C	G	8	A	G	G	6
8	C	insertion	G	G	C	G	T	C	C	A	G	G	C	T	G	G	G	T	G	T	G	G	A	A	C	C	T	C	G	T	G	A	C	G	C	4	C	G	2	G	A	C	T	G	8	T	T	G	4
9	C	insertion	G	A	C	A	T	C	T	G	G	G	C	C	G	G	A	C	G	C	G	C	C	G	C	C	C	C	A	T	A	C	T	A	A	3	C	G	2	C	G	C	T	G	10	T	T	G	4
10	C	insertion	G	A	C	A	T	C	T	G	G	G	C	C	G	A	G	T	G	C	G	C	C	G	C	C	C	C	G	T	G	C	C	A	A	3	C	G	2	G	G	C	C	G	7	T	G	G	4
11	C	insertion	G	A	C	A	T	C	C	G	G	G	C	C	G	G	G	T	G	C	A	C	C	G	C	C	C	C	G	T	G	A	C	A	A	3	C	G	2	G	G	C	T	G	8	T	T	G	4
12	C	insertion	G	A	C	A	T	C	T	G	G	G	C	C	G	G	G	T	G	C	G	C	C	G	C	C	C	C	G	T	G	C	C	A	A	3	C	G	2	C	G	C	C	G	9	A	G	G	6
13	T	deletion	G	A	C	A	C	C	T	G	G	G	C	C	G	G	G	C	G	C	G	C	C	G	C	T	C	C	A	T	G	C	A	A	A	2	C	–	3	G	G	C	C	C	6	T	G	A	9
14	C	insertion	G	G	C	G	T	C	T	G	G	G	T	C	G	G	G	T	G	C	G	C	A	G	C	C	C	C	G	T	G	A	C	G	A	3	C	G	2	C	A	C	T	G	8	T	T	G	4
15	C	insertion	G	A	C	A	T	C	T	G	G	G	C	C	G	G	A	C	G	C	G	C	C	G	C	C	C	C	A	T	A	C	T	A	A	3	C	G	2	G	G	C	T	G	8	T	G	G	4
16	C	insertion	G	G	C	G	T	C	T	G	G	G	T	C	A	G	A	T	G	C	G	C	A	G	C	C	C	C	T	T	G	C	C	G	A	3	C	G	2	G	G	C	T	G	9	T	T	G	4
17	C	insertion	G	G	C	G	T	C	T	G	G	G	T	C	G	G	A	T	G	C	G	C	A	G	C	C	C	C	T	T	G	C	C	G	A	3	C	G	3	G	G	C	T	G	10	T	T	G	4
18	C	insertion	G	G	C	G	T	C	C	A	G	G	C	T	G	G	G	T	G	T	G	G	A	G	C	C	T	C	G	T	G	A	C	G	C	4	C	G	2	G	A	C	T	G	8	T	T	G	4
19	C	insertion	G	G	C	G	T	C	C	A	G	G	C	T	G	G	G	T	G	T	A	G	A	A	C	C	T	C	G	T	A	A	C	G	C	4	C	G	2	G	A	C	T	G	9	T	T	G	4
20	C	insertion	G	G	C	G	T	C	C	A	G	G	C	C	G	G	G	T	G	T	G	G	A	A	T	C	C	C	G	C	G	A	C	G	A	3*	C	C	2	G	G	C	C	G	9	T	G	G	4
21	C	insertion	G	G	C	G	T	C	T	A	G	G	C	C	G	A	G	T	G	T	G	C	A	G	C	C	C	T	G	T	G	C	C	G	A	2*	T	–	4	G	G	C	C	G	7	T	G	G	4
22	C	insertion	G	A	C	A	T	C	C	G	G	G	C	C	G	G	G	T	G	C	A	C	C	G	C	C	C	C	G	T	G	C	C	A	A	3	C	G	2	G	G	C	C	G	8	T	G	G	6
23	C	insertion	G	G	C	G	T	C	C	G	G	G	C	C	G	G	G	T	G	T	G	G	A	A	T	T	C	C	G	C	G	A	C	G	A	3*	C	C	2	C	G	C	C	G	8	A	T	G	5
24	C	insertion	G	G	C	G	T	C	C	A	G	G	C	C	G	G	G	T	G	C	G	C	A	G	C	C	C	C	G	T	G	A	C	G	A	2	C	–	3	G	G	C	T	G	7	T	T	G	4
25	C	deletion	G	G	C	G	T	C	C	A	G	G	C	T	G	G	G	T	G	T	G	G	A	A	C	C	T	C	G	T	G	A	C	G	C	4	C	G	2	G	A	C	T	G	8	T	T	G	4
26	C	insertion	G	G	C	G	T	C	C	A	G	G	C	T	G	G	G	T	G	T	G	G	A	A	C	C	T	C	G	T	G	A	C	G	C	4	C	G	2	G	A	C	T	G	8	T	T	G	4
27	C	insertion	A	A	C	A	T	C	C	G	G	A	C	C	G	G	G	T	G	C	A	C	C	G	C	C	C	C	G	T	G	C	C	A	A	3	C	G	2	G	G	C	C	G	8	A	G	G	6
28	C	insertion	G	G	C	G	T	C	C	A	G	G	C	T	G	G	G	T	G	T	G	G	A	A	C	C	T	C	G	T	G	A	C	G	C	4	C	G	2	G	A	T	T	G	8	T	T	G	4
29	C	insertion	G	G	C	G	T	C	T	G	G	G	T	C	A	G	A	T	G	C	G	C	A	G	C	C	C	C	T	T	G	C	C	G	A	3	C	G	2	G	A	C	T	G	8	T	T	G	4
30	T	deletion	G	A	C	A	C	C	T	G	G	G	C	C	G	G	G	C	G	C	G	C	C	G	C	T	C	C	A	T	G	C	T	A	A	2	C	–	3	G	G	C	C	C	7	T	G	A	4
31	C	insertion	G	A	C	A	T	C	T	G	G	G	C	C	G	G	G	T	G	C	G	C	C	G	C	C	C	C	G	T	G	C	C	A	A	3	C	G	2	G	G	C	C	G	9	A	G	G	6
32	C	insertion	G	G	C	G	T	C	C	A	G	G	C	T	G	G	G	T	G	T	G	G	A	A	C	C	T	C	G	T	G	C	C	G	C	4	C	G	2	G	A	C	T	G	8	T	T	G	4
33	C	insertion	G	G	C	G	T	C	C	G	G	G	C	C	G	G	G	T	G	T	G	G	A	A	T	T	C	C	G	C	G	A	C	G	A	3*	C	C	2	G	G	C	C	G	8	A	T	G	5
34	C	insertion	G	G	C	G	T	C	T	G	G	G	T	C	G	G	G	T	G	C	G	C	A	G	C	C	C	C	G	T	G	A	C	G	A	3	C	G	3	C	G	C	T	G	8	T	T	G	5
35	C	insertion	G	A	C	A	T	C	T	G	G	G	C	C	G	G	G	T	G	C	G	C	C	G	C	C	C	C	G	T	G	C	C	A	A	3	C	G	2	C	G	C	C	C	5	T	T	A	9
36	C	insertion	G	A	C	A	C	G	C	G	G	G	C	C	G	A	G	T	G	C	G	C	C	G	C	C	C	C	G	T	G	C	C	A	A	3	C	G	2	G	G	T	T	G	11	T	T	G	4
37	C	insertion	G	G	C	G	T	C	C	A	G	G	C	T	G	G	G	T	G	T	G	G	A	A	C	C	T	C	G	T	G	A	C	G	C	4	C	G	2	G	A	T	T	G	8	T	T	G	4
38	C	insertion	G	A	C	A	T	C	T	G	G	A	C	C	G	A	G	T	G	C	G	C	C	G	C	C	C	C	G	T	G	C	C	A	A	3	C	G	2	G	G	C	C	G	7	T	G	G	4
39	C	insertion	G	G	C	G	T	C	T	G	G	G	T	C	A	G	A	T	G	C	G	C	A	G	C	C	C	C	T	T	G	C	C	G	A	3	C	G	2	G	G	C	C	G	9	A	G	G	6
40	C	insertion	G	G	C	G	T	C	T	G	G	G	T	C	G	G	G	T	G	C	G	C	A	G	C	C	C	C	G	T	G	A	C	G	A	3	C	G	3	C	G	C	C	G	9	T	T	G	5
41	T	insertion	G	G	C	G	T	C	C	A	G	G	C	T	G	G	G	T	G	T	G	G	A	A	C	C	T	C	G	T	G	A	C	G	C	4	C	G	2	G	A	C	T	G	8	T	T	G	4
42	C	insertion	G	G	C	G	T	C	T	G	G	G	T	C	G	G	G	T	G	C	G	C	A	G	C	C	C	C	G	C	G	A	C	G	A	3	C	G	2	G	G	C	T	G	9	T	T	G	4
43	C	deletion	G	A	C	A	C	C	T	G	G	G	C	C	G	G	G	C	G	C	G	C	C	G	C	T	C	C	A	T	G	C	T	A	A	2	C	–	3	G	G	C	C	C	6	T	G	A	9
44	C	insertion	G	A	C	A	T	C	T	G	G	G	C	C	G	G	A	C	G	C	G	C	C	G	C	C	C	C	A	T	A	C	T	A	A	3	C	G	2	C	G	T	T	G	10	T	T	G	4
45	C	insertion	G	A	C	A	C	G	C	G	G	G	C	C	G	A	G	T	G	C	G	C	C	G	C	C	C	C	G	T	G	C	C	A	A	3	C	G	2	G	G	C	T	G	11	T	T	G	4
46	C	insertion	G	G	C	G	T	C	T	A	G	G	C	C	G	A	G	T	G	T	G	C	A	G	C	C	C	T	G	T	G	C	C	G	A	2*	T	–	4	G	A	T	T	G	8	T	T	G	4
47	C	insertion	G	G	C	G	T	C	C	A	G	G	C	C	G	G	G	T	G	C	G	C	A	G	C	C	C	C	G	T	G	C	C	G	A	2	C	–	3	G	G	C	T	G	8	T	T	G	7
48	C	insertion	G	A	C	A	T	C	T	G	G	G	C	C	G	G	A	C	G	C	G	C	C	G	C	C	C	C	G	T	A	C	T	A	A	3	C	G	2	G	G	C	C	G	7	A	T	G	5
49	C	insertion	G	G	C	G	T	C	T	G	G	G	T	C	A	G	A	T	G	C	G	C	A	G	C	C	C	C	T	T	G	C	C	G	A	3	C	G	3	G	G	T	T	G	10	T	T	G	4
50	C	insertion	A	A	C	A	T	C	T	G	G	G	C	C	G	G	G	T	G	C	A	C	C	G	C	C	C	C	G	T	G	C	C	A	A	3	C	G	2	G	G	C	T	G	9	T	T	G	4
a For STR1, an asterisk indicates that one repeat has the noncanonical sequence due to the identity of SNP35 or SNP36.
b Haplotypes were determined from the SNP and indel identities; three of these haplotypes included sequences with two versions of STR3.
[truncated: 25 more columns]
