# Supplementary material for: Diversity of a wall-associated kinase gene in wild and cultivated barley
Source: PLoS One. 2019 Jun 27;14(6):e0218526. doi: 10.1371/journal.pone.0218526 (PMC6597065; doi:10.1371/journal.pone.0218526)
Supplement: S4 Table — (XLSX) [file pone.0218526.s007.xlsx]

## Sheet: S4 Table
S4 Table. Haplotype memberships.
Haplotype 1	Haplotype 2	Haplotype 3	Haplotype 4	Haplotype 5	Haplotype 6	Haplotype 7	Haplotype 8	Haplotype 9	Haplotype 10	Haplotype 11	Haplotype 12	Singletons
D12	D35	W39	D34	W3	W45	W5	D237	W25	D32	W125	D55	Haplotype 13	D203
D13	D62	W111	D154	W92	W48	W52	D243	W180	D207	W129	D165	Haplotype 14	W140
D14	D63	W112	D157	W93	W216	W185	D244					Haplotype 15	W1
D17	D64	W116	D221	W196	W233							Haplotype 16	D36
D19	W35	W117	D222	W215								Haplotype 17	W248
D21	W62	W118	D253									Haplotype 18	D223
D23	W66	W121	D266									Haplotype 19	W70
D37	W181											Haplotype 20	W71
D39	W186											Haplotype 21	W16
D40	W188											Haplotype 22	W34
D41	W189											Haplotype 23	D241
D42	W190											Haplotype 24	W109
D43												Haplotype 25	D59
D47												Haplotype 26	D22
D50												Haplotype 27	W99
D74												Haplotype 28	D227
D75												Haplotype 29	W240
D80												Haplotype 30	D44
D102												Haplotype 31	D164
D148												Haplotype 32	D265
D187												Haplotype 33	W76
D192												Haplotype 34	W43
D201												Haplotype 35	W128
D210												Haplotype 36	W38
D211												Haplotype 37	D48
D212												Haplotype 38	D142
D213												Haplotype 39	W98
D214												Haplotype 40	W105
D216												Haplotype 41	D4
D217												Haplotype 42	D2
D218												Haplotype 43	D24
D224												Haplotype 44	W91
D229												Haplotype 45	W95
D232												Haplotype 46	W46
D234												Haplotype 47	D230
D235												Haplotype 48	W179
D242												Haplotype 49	W205
D246												Haplotype 50	W108
D247
D248
D249
D251
D258
D272
D273
D276
D277
D280
W14
W50
