# Supplementary material for: Diversity of a wall-associated kinase gene in wild and cultivated barley
Source: PLoS One. 2019 Jun 27;14(6):e0218526. doi: 10.1371/journal.pone.0218526 (PMC6597065; doi:10.1371/journal.pone.0218526)
Supplement: S5 Table — (XLSX) [file pone.0218526.s008.xlsx]

## Sheet: S5 Table
S5 Table. STR variants in the HvWAK1 coding sequence.
STR number	Consensus nucleotide sequence	Consensus amino acid sequence	Variant nucleotide sequences	Variant amno acid sequences
STR1	GCG GCT GCG GCT GCG GCT	ala ala ala ala ala ala	(GCG GCT)2–4	(ala)4–8
STR2	cAA GGG GAA GGG Ggt	gln gly glu gly gly	c (AA GGG G)2–4 gt	gln gly (glu gly)1–3 gly
