# Supplementary material for: Diversity of a wall-associated kinase gene in wild and cultivated barley
Source: PLoS One. 2019 Jun 27;14(6):e0218526. doi: 10.1371/journal.pone.0218526 (PMC6597065; doi:10.1371/journal.pone.0218526)
Supplement: S6 Table — (XLSX) [file pone.0218526.s009.xlsx]

## Sheet: S6 Table
S6 Table. Protein variant memberships.
Variant 1	Variant 2	Variant 3	Variant 4	Variant 5	Variant 6	Variant 7	Variant 8	Variant 9	Variant 10	Variant 11	Variant 12	Variant 13	Variant 14	Variant 15	Variant 16	Variant 17	Variant 18	Variant 19	Singletons
D2	D1	D4	W19	D35	W15	D155	W38	D85	W71	D32	D9	W18	W26	D226	W51	D241	D263	W122	Variant 20	W127
D5	D3	D8	W20	D62	W27	W29	W94	D147	W75	D68	D165	W30	W132	W140	W109	D245	W107	W123	Variant 21	W23
D6	D11	D10	W45	D63	W47	W43	W95	D238	W77	D142	D230	W34	W201						Variant 22	W130
D7	D12	D18	W46	D64	W89	W72	W108	D239	W78	D207	W126	W149							Variant 23	W88
D30	D13	D22	W48	W35	W96	W73	W144	W4	W102	D260	W128	W198							Variant 24	W245
D31	D14	D34	W193	W62	W97	W80	W223	W58	W133	W1	W214								Variant 25	W218
D36	D17	D48	W194	W64	W98	W100	W230	W76	W204										Variant 26	W32
D45	D19	D59	W206	W66	W99	W101	W237												Variant 27	D153
D51	D20	D89	W208	W79	W145	W105	W241												Variant 28	W224
D55	D21	D90	W216	W181	W151	W131
D73	D23	D137	W222	W182	W152
D92	D24	D154	W233	W183	W154
D156	D25	D157	W197	W186	W236
D159	D26	D221	W200	W188
D163	D27	D222	W221	W189
D164	D33	D223	W234	W190
D165	D37	D225	W240
D208	D39	D227
D215	D40	D228
D233	D41	D253
D237	D42	D254
D240	D43	D255
D243	D44	D261
D244	D46	D264
D274	D47	D265
D279	D50	D266
W3	D74	D268
W5	D75	W33
W7	D77	W40
W9	D80	W135
W10	D101	W195
W16	D102
W24	D123
W25	D148
W37	D187
W39	D192
W52	D195
W53	D197
W59	D201
W60	D203
W68	D206
W69	D209
W70	D210
W74	D211
W84	D212
W90	D213
W91	D214
W92	D216
W93	D217
W106	D218
W111	D224
W112	D229
W114	D231
W116	D232
W117	D234
W118	D235
W120	D242
W121	D246
W124	D247
W125	D248
W129	D249
W142	D251
W179	D258
W180	D272
W185	D273
W196	D275
W202	D276
W203	D277
W205	D280
W213	W14
W215	W41
W226	W50
W229	W61
W238
W242
W248
