# Supplementary material for: Diversity of a wall-associated kinase gene in wild and cultivated barley
Source: PLoS One. 2019 Jun 27;14(6):e0218526. doi: 10.1371/journal.pone.0218526 (PMC6597065; doi:10.1371/journal.pone.0218526)
Supplement: S7 Table — (XLSX) [file pone.0218526.s010.xlsx]

## Sheet: S7 Table
S7 Table. Allele frequencies at the variable positions in the HvWAK1 sequence.
		Wild					Domesticated
		Number of accessions			Variant frequency		Number of accessions			Variant frequency		Relative variant frequency (f landrace/f wild)a
Designation	Region	Consensus	Variant	Total			Consensus	Variant	Total
SNP1	Upstream	205	5	210	0.0238095		84	86	170	0.505882		21.2471
INDEL1	Upstream	204	16	220	0.0727273		85	115	200	0.575		7.90625
SNP2	Upstream	160	24	184	0.130435		173	4	177	0.0225989		0.173258
SNP3	Upstream	102	81	183	0.442623		102	75	177	0.423729		0.957313
SNP4	Upstream	168	15	183	0.0819672		173	4	177	0.0225989		0.275706
SNP5	Upstream	130	82	212	0.386792		102	74	176	0.420455		1.08703
SNP6	Upstream	185	24	209	0.114833		86	90	176	0.511364		4.45312
SNP7	Upstream	189	19	208	0.0913462		170	4	174	0.0229885		0.251664
SNP8	Upstream	125	86	211	0.407583		101	73	174	0.41954		1.02934
SNP9	Upstream	164	46	210	0.219048		113	61	174	0.350575		1.60045
SNP10	Upstream	186	25	211	0.118483		172	0	172	0		0
SNP11	Upstream	193	17	210	0.0809524		172	1	173	0.00578035		0.0714043
SNP12	Upstream	191	19	210	0.0904762		168	5	173	0.0289017		0.31944
SNP13	Upstream	197	13	210	0.0619048		115	58	173	0.33526		5.41574
SNP14	Upstream	196	13	209	0.062201		169	4	173	0.0231214		0.371721
SNP15	Upstream	157	52	209	0.248804		164	9	173	0.0520231		0.209093
SNP16	Upstream	162	47	209	0.22488		169	4	173	0.0231214		0.102816
SNP17	Upstream	160	47	207	0.227053		87	86	173	0.49711		2.1894
SNP18	Upstream	181	28	209	0.133971		173	0	173	0		0
SNP19	Upstream	160	49	209	0.23445		106	66	172	0.383721		1.63669
SNP20	Upstream	158	44A 6C	198	0.2525		172	0	172	0		0
SNP21	Upstream	183	20	203	0.0985222		105	68	173	0.393064		3.9896
SNP22	Upstream	127	77	204	0.377451		101	69	170	0.405882		1.07532
SNP23	Upstream	186	19	205	0.0926829		106	63	169	0.372781		4.02211
SNP24	Upstream	191	11	202	0.0544554		161	8	169	0.0473373		0.869285
SNP25	Upstream	193	8	201	0.039801		74	94	168	0.559524		14.058
SNP26	Upstream	183	13	196	0.0663265		114	53	167	0.317365		4.78489
SNP27	Upstream	165	31	196	0.158163		166	0	166	0		0
SNP28	Upstream	133	41	174	0.235632		74	83	157	0.528662		2.24359
SNP29	Upstream	168	8	176	0.0454545		149	8	157	0.0509554		1.12102
SNP30	Upstream	142	34	176	0.193182		155	0	155	0		0
SNP31	Upstream	142	37	179	0.206704		109	52	161	0.322981		1.56253
SNP32	Upstream	139	43	182	0.236264		83	81	164	0.493902		2.09047
SNP33	Upstream	118	61	179	0.340782		107	15	122	0.122951		0.36079
SNP34	Exon 1	201	11	212	0.0518868		144	52	196	0.265306		5.11317
SNP35	Exon 1	188	25	213	0.117371		197	0	197	0		0
SNP36	Exon 1	162	8C 46–	216	0.25		85	11C 103–	199	0.5729		2.2916
SNP37	Exon 1	141	38	179	0.212291		185	6	191	0.0314136		0.147975
SNP38	Exon 1	161	36	197	0.182741		137	52	189	0.275132		1.50558
SNP39	Intron 1	168	19	187	0.101604		171	4	175	0.0228571		0.224962
SNP40	Intron 1	134	59	193	0.305699		66	112	178	0.629213		2.05827
SNP41	Intron 1	177	14	191	0.0732984		98	81	179	0.452514		6.17358
SNP42	Intron 1	156	40	196	0.204082		158	21	179	0.117318		0.57486
SNP43	Intron 1	150	52	202	0.257426		82	101	183	0.551913		2.14397
SNP44	Intron 1	188	18	206	0.0873786		99	87	186	0.467742		5.35305
SNP45	Intron 1	165	41	206	0.199029		173	14	187	0.0748663		0.376158
SNP46	Intron 1	158	51A 8G	217	0.2719		80	36A 82G	198	0.7778		2.86061
SNP47	Intron 1	146	51	197	0.258883		69	118	187	0.631016		2.43745
SNP48	Intron 1	198	10	208	0.0480769		106	82	188	0.43617		9.07234
SNP49	Exon 2	124	85	209	0.406699		86	100	186	0.537634		1.32195
SNP50	Exon 2	199	15	214	0.0700935		186	4	190	0.0210526		0.300351
SNP51	Exon 2	198	16	214	0.0747664		186	4	190	0.0210526		0.281579
SNP52	Intron 2	205	10	215	0.0465116		104	84	188	0.446809		9.60638
SNP53	Intron 2	203	12	215	0.055814		105	83	188	0.441489		7.91002
SNP54	Intron 2	141	74	215	0.344186		121	69	190	0.363158		1.05512
SNP55	Intron 2	180	25	205	0.121951		180	6	186	0.0322581		0.264516
SNP56	Intron 2	201	9G 2C	212	0.0519		107	82G 1C	190	0.4368		8.41618
SNP57	Intron 2	201	12	213	0.056338		102	87	189	0.460317		8.17063
SNP58	Exon 3	181	37	218	0.169725		188	9	197	0.0456853		0.269173
SNP59	Exon 3	165	53	218	0.243119		148	50	198	0.252525		1.03869
SNP60	Exon 3	215	3	218	0.0137615		107	90	197	0.456853		33.198
SNP61	Exon 3	199	20	219	0.0913242		103	95	198	0.479798		5.25379
SNP62	Exon 3	169	33	202	0.163366		173	8	181	0.0441989		0.270551
SNP63	Exon 3	165	34	199	0.170854		94	88	182	0.483516		2.82999
SNP64	Exon 3	157	44	201	0.218905		87	92	179	0.513966		2.34789
SNP65	Exon 3	192	21	213	0.0985915		181	1	182	0.00549451		0.05573
SNP66	Exon 3	207	4	211	0.0189573		96	88	184	0.478261		25.2283
SNP67	Exon 3	199	10	209	0.0478469		164	16	180	0.0888889		1.85778
SNP68	Exon 3	180	23	203	0.1133		182	0	182	0		0
SNP69	Downstream	162	22	184	0.119565		128	34	162	0.209877		1.75533
a Yellow highlight indicates SNPs that are invariant in domesticates.
