# Supplementary material for: Diversity of a wall-associated kinase gene in wild and cultivated barley
Source: PLoS One. 2019 Jun 27;14(6):e0218526. doi: 10.1371/journal.pone.0218526 (PMC6597065; doi:10.1371/journal.pone.0218526)
Supplement: S8 Table — (XLSX) [file pone.0218526.s011.xlsx]

## Sheet: S8 Table
S8 Table. Wild accessions with minor variants at SNPs 10, 18, 20, 27 or 30.
SNP10
W51, W72, W73, W80, W83, W100, W101, W131, W143, W144, W145, W146, W150, W151, W152, W153, W154, W221, W223, W229, W230, W235, W237, W238, W241
SNP18
W32, W72, W73, W80, W83, W100, W101, W130, W131, W141, W143, W144, W145, W146, W149, W150, W151, W152, W153, W154, W221, W223, W229, W230, W235, W237, W238, W241
SNP20A
W28, W30, W32, W34, W51, W70, W72, W73, W74, W75, W77, W78, W80, W83, W99, W100, W101, W108, W125, W129, W130, W131, W133, W139, W141, W143, W144, W145, W146, W149, W150, W151, W152, W153, W154, W206, W221, W223, W229, W230, W235, W237, W238, W241
SNP20C
W22, W23, W33, W65, W67, W184
SNP27
W11, W13, W16, W19, W20, W45, W46, W48, W8, W103, W104, W142, W193, W194, W197, W199, W200, W201, W202, W203, W206, W207, W208, W209, W210, W211, W216, W222, W224, W231, W233
SNP30
W1, W3, W4, W6, W7, W12, W18, W24, W25, W49, W54, W55, W56, W57, W59, W60, W70, W91, W92, W93, W106, W179, W180, W195, W196, W198, W201, W204, W212, W214, W215, W225, W227, W232
